# Supplementary material for: Stigma receptors control intraspecies and interspecies barriers in Brassicaceae
Source: Nature. 2023 Jan 25;614(7947):303–8. doi: 10.1038/s41586-022-05640-x (PMC9908550; doi:10.1038/s41586-022-05640-x)
Supplement: Supplementary file 3 — Source Data Fig. 3 [file 41586_2022_5640_MOESM3_ESM.xlsx]

## Sheet: Fig. 3a
In A. thaliana stigmas, A. thaliana pollen tubes were longer than those of B. rapa, B. ole, and B. vul, at 1 HAP.
	♀A.tha, 1 HAP
	♂A. tha(SC)	♂B. rapa(UC)	♂B. ole(UC)	♂B. vul(UC)
Tube Length (μm)	179.146	43.69	20.44	21.582
	154.607	40.781	9.937	25.353
	147.194	55.897	5.387	44.28
	232.526	22.691	12.039	44.736
	185.824	67.967	10.39	60.94
	116.899	39.852	3.697	53.909
	125.933	48.492	4.677	64.941
	83.308	43.898	2.689	35.92
	104.065	58.001	0	64.226
	92.782	33.721	0	52.892
	65.361	40.644	0	44.99
	70.08	32.392	0	37.43
	124.134	33.339	0	41.846
	103.946	40.225	0	45.449
	103.181	42.705	0	43.126
	111.527	61.568	0	46.732
	118.113	40.328	0	29.971
	105.245	49.459	0	29.761
	157.152	33.366		34.683
	139.719	48.869		55.782
	135.486	37.676		64.356
	104.801	22.93		37.837
	104.834	27.929		22.885
	106.831	33.116		29.754
	168.705	24.767		24.743
	149.089	43.939		43.956
	142.899	34.9		28.024
	132.047	54.535		60.718
	135.131	20.108		85.742
	138.841	9.322		79.357
	159.256	28.697		28.388
	137.541	19.83		20.398
	152.322	24.468		32.347
	190.234	50.096		15.779
	182.346	35.798		33.722
	213.794	26.644		49.81
	186.955	9.694		30.84
	193.285	19.395		42.774
	137.207	17.947		38.291
	143.314	44.806		66.039
	139.772	29.321		107.775
	196.64	44.856		85.587
	187.161	14.337		51.755
	232.691	13.26		72.758
	262.897	22.971		47.958
	250.65	10.828		35.029
	211.215	21.515		49.921
	226.586	34.319		7.261
	210.157	20.083		11.533
	208.756	15.206		14.191
	215.941	18.518		8.317
	258.507	14.273		10.307
	247.628	32.823		20.212
	205.349	47.934		15.187
	240.106	47.878		15.144
	140.06	43.189
	162.021	40.617
	160.135	61.417
	171.1	39.694
	141.164	74.828
	143.203
	175.078
	150.462
	124.524
	263.754
	245.964
	222.368
	205.459
	147.524
	227.24
	195.536

## Sheet: Fig. 3b
Faster hydration and growth of B. rapa pollen on A. thaliana fer-4 stigmas.
	stigma barrier to UC pollen
	♂B.rapa(UC)			♂B.rapa(UC)
Relative Pollen Width	♀WT, 5MAP	♀fer-4, 5MAP		♀WT, 1.5HAP	♀fer-4, 1.5HAP
	1.04782	1.36988	Tube Length(μm)	90.959	143.155
	0.993545	1.28594		102.062	278.256
	1.18826	1.22173		73.039	220.406
	1.14725	1.09181		98.433	198.986
	1.1015	1.234		74.584	262.393
	1.02188	1.3589		63.837	212.474
	1.06324	1.31848		121.215	240.931
	1.14193	1.1837		79.598	220.743
	1.0456	1.27162		113.978	185.219
	1.08328	1.24516		119.913	204.448
	1.06441	1.29902		140.939	200.856
		1.41195		129.447	248.81
		1.34903		129.929	122.737
		1.30405		99.778	192.089
				91.086	216.471
				95.049	207.1
				93.021	134.025
				75.734	171.145
				80.806	185.218
				83.951	178.095
				96.71	192.44
				103.395	180.41
				57.105	129.509
				74.978	245.844
				67.196	226.573
				39.823	231.491
				54.666	270.545
				52.173	175.872
				137.688	234.668
				83.999	239.047
				87.76	180.741
				60.603	159.75
				64.043	154.11
				108.659	217.628
				86.625	214.698
				59.019	208.628
				87.489	281.529
				72.128	267.429
				83.986	210.518
				39.405	149.043
				48.415	134.466
				110.279	143.389
				85.581	265.744
				130.801	259.335
				89.893	253.539
				99.355	286.786
				54.723	230.357
				56.64	264.415
				95.068	307.606
				42.69	202.516
				74.188	282.533
				102.728	282.605
					260.231
					271.28
					185.6
					177.906
					253.886
					200.887
					178.809
					159.078
					184.745
					142.54
					158.905
					137.336
					160.94
					171.869
					315.795
					314.529
					281.629
					313.337
					256.643

## Sheet: Fig. 3c
Barrier strength in A. thaliana(WT) and A. thaliana(fer-4) stigmas with B.rapa and B.oleracea pollen
	Barrier Strength(tube length ratio)
	♂A.tha(SC)	♂B.rapa(UC)			♂A.tha(SC)	♂B.ole(UC)
A.tha:B.rapa	♀WT, 1.5HAP	♀fer-4, 1.5HAP		A.tha:B.ole	♀WT, 1.5HAP	♀fer-4, 1.5HAP
	2.2504	2.9384			73.8842	8.71227
	4.7141	3.45605			45.654	7.0816
	7.33978	3.05484			73.1139	8.43715
	4.40279	1.83679			49.0533	6.40002
	6.94189	1.58814			25.0537	7.80902
	3.29532	1.73454			28.3764	10.4494
	4.17929	2.63794			25.5317	6.45342
	6.82476	1.43615			37.8084	7.8389
	4.45119	1.75			17.9848	9.68628
	6.3117	1.67647			18.6155	9.00712
	5.50005	1.53082			45.8304	9.88347
	5.22646	1.60801			142.496	12.7334
	7.1236	1.43466			31.8019	9.74197
	7.86773	1.59335			150.303	8.8125
	9.46215	1.28619			60.2384	9.06313
	2.91791	1.30238			51.9096	17.6323
	1.72216	1.34911			25.3517	13.1333
	7.41262	1.4699			34.8027	10.6395
	3.95619	1.26364			23.5112	10.1928
	6.26224	1.65262			39.099	5.94908
	6.57272	1.9337			46.2698	9.79624
	7.56948	1.89165			30.6292	11.4358
	4.63254	1.59137			37.3707	7.08457
	4.76117	1.70268			34.4891	6.81883
	3.22727	1.43954			41.1146	9.55643
	3.54662	1.2778			25.5418	9.2957
	13.873	1.43782			30.1524	5.08899
	4.90663	1.59734			17.5403	8.11181
	9.93688	1.85855			51.868	22.0419
		1.68828			87.5838	10.1763
					39.3574	9.06153
					67.794	7.70281
					74.034
					113.404
					111.74
					146.619
					111.12
					101.199
					117.165
					29.8727
					34.6443
					19.3877

## Sheet: Fig. 3d
ROS intensity in A. thaliana stigmas with B.rapa and A. thaliana pollen
		♀A.tha, 2MAP		♀A.tha, 5MAP		♀A.tha, 10MAP
ROS Intensity in A.tha Stigmas	UP	♂A.tha	♂B.rapa	♂A.tha	♂B.rapa	♂A.tha	♂B.rapa
	1.0292	0.573159	0.606327	0.434929	0.203772	0.274766	0.575037
	0.645144	0.956046	0.921557	0.58165	0.358011	0.290044	0.205397
	0.81294	0.189462	0.70102	0.044701	0.0801396	0.205397	0.41067
	0.805423	0.11322	0.63285	0.507685	0.492248	0.164243	0.0821833
	0.715887	0.752146	0.768205	0.044701	0.592791	0.103622	0.40032
	0.536949	0.54706	0.959939	0.268474	0.592791	0.0821833	0.657097
	1.55794	0.535776	0.675149	0.0586617	0.760722	0.256407	0.205397
	0.811195	0.438296	0.722981	0.209142	0.713739	0.0821833	0.41067
	1.08192	0.3019	0.683399	0.00872542	0.488221	0.205397	0.205397
	1.46886	0.256387	0.547523	0.044701	0.715887	0.189726	0.108305
	1.53462				0.554265
					0.447413

## Sheet: Fig. 3e
ROS intensity in A. thaliana stigmas under AtPCP-Bγ and BrPCP-B3 treatment
		A.tha Stigmas
ROS Intensity in A.tha Stigmas	mock	AtPCP-Bγ, 5 min	BrPCP-B3, 5 min	AtPCP-Bγ, 10 min	BrPCP-B3, 10 min	AtPCP-Bγ, 30 min	BrPCP-B3, 30 min	AtPCP-Bγ, 60 min	BrPCP-B3, 60 min
	0.76891	0.707336	0.483821	0.43639	1.14583	0.340951	0.487577	0.195291	0.672015
	0.988651	0.666108	1.01016	0.412109	1.03322	0.556533	0.401838	0.437065	0.149264
	0.511342	1.06931	1.04005	0.422198	1.22927	0.402807	1.00912	0.353738	0.926988
	1.33463	0.710455	1.08926	0.675466	0.840264	0.345195	0.509356	0.331705	0.797584
	1.00883	0.53405	1.03546	0.380436	0.855072	0.330918	0.98249	0.309812	0.431297
	1.00518	0.374141	1.00238	0.376052	1.06653	0.476297	0.412574	0.266674	0.494787
	0.961897	0.370403	0.826148	0.397158	0.845378	0.207151	0.477949	0.270973	0.500864
	1.21547	0.34882	1.1056	0.382347	1.13922	0.36245	1.12665	0.38957	0.868237
	1.0912	0.351209	0.526161	0.204593	0.916752	0.31948	0.503319	0.34601	0.513418
	1.29082	0.719617	1.25704	0.353485		0.403088	1.06601	0.298206	0.118189
	0.823066	0.561142		0.423463		0.409439	0.880703	0.26035	0.491495
				0.402835		0.350394		0.574997
				0.476831

## Sheet: Fig. 3f
Pull-down assay showing AtPCP-Bγ competed dose-dependently with GST-BrPCP-B3 for interaction with AtFER (ED)-FLAG
	prey: AtFER(ED)-FLAG bait: GST-BrPCP-B3
	MBP-AtPCP-Bγ(μM)
	0	0.01	0.1	1	10
Interaction Strength (pull-down : input)	1	0.862131	0.600272	0.351231	0.12693
	1	1.00346	0.637365	0.210128	0
	1	0.900606	0.325601	0.0607242	0.00932632
