# Supplementary material for: Stigma receptors control intraspecies and interspecies barriers in Brassicaceae
Source: Nature. 2023 Jan 25;614(7947):303–8. doi: 10.1038/s41586-022-05640-x (PMC9908550; doi:10.1038/s41586-022-05640-x)
Supplement: Supplementary file 4 — Source Data Fig. 4 [file 41586_2022_5640_MOESM4_ESM.xlsx]

## Sheet: Fig. 4b
NO intensity in A. thaliana stigmas with B.rapa and A. thaliana pollen
	♀A.tha	♀A.tha, 2MAP		♀A.tha, 5MAP		♀A.tha, 10MAP
	UP	♂A.tha	♂B.rapa	♂A.tha	♂B.rapa	♂A.tha	♂B.rapa
NO Intensity in A.tha Stigmas	0.856818	0.9406	1.14278	1.77474	1.37772	0.88951	1.03382
	1.12716	1.04287	0.888794	1.89583	1.16322	0.918863	1.70652
	0.891991	1.31261	0.947661	1.74898	1.79268	0.840558	1.25238
	0.807011	0.704915	0.976346	2.03815	1.43541	1.38356	1.61137
	1.25827	1.55728	1.01413	2.16241	0.899604	0.817623	1.51547
	0.92571	1.4676	0.477684	1.27153	1.64445	1.93007	1.17243
	1.33521	0.938375	1.18431	2.3067	1.60857	0.716811	1.36905
	0.936835	1.63713	1.48667	2.64654	1.7063	0.627637	1.24521
	0.982534	1.26512	1.08177	1.1317	1.60538	1.49139	1.03232
	1.03089	1.1115	1.25773	2.23319	1.31671	0.941884	1.76025
	0.847576	1.25254			1.71551		1.05983
		1.44706					1.45692

## Sheet: Fig. 4c
	NO intensity in A. thaliana stigmas under AtPCP-Bγ and BrPCP-B3 treatment
	A.tha stigmas
	mock	AtPCP-Bγ, 3min	BrPCP-B3, 3min	AtPCP-Bγ, 5min	BrPCP-B3, 5min	AtPCP-Bγ, 10min	BrPCP-B3, 10min	AtPCP-Bγ, 20min	BrPCP-B3, 20min	AtPCP-Bγ, 30min	BrPCP-B3, 30min
NO Intensity in A.tha Stigmas	1.25731	2.14993	1.12008	1.54652	0.736674	1.03234	0.913144	0.797594	1.45332	1.08415	1.93969
	0.798918	2.40454	0.859508	2.82121	0.971747	1.61356	1.88771	0.979693	1.08564	0.985322	2.45006
	0.742302	2.3663	0.746441	3.12846	1.05684	1.8743	1.35449	1.15567	1.28545	1.34935	1.47864
	1.33479	1.19998	1.08018	2.36199	0.937976	0.517493	1.76106	0.98466	1.31972	1.07356	2.37821
	0.763657	1.67829	0.832358	3.01357	1.34273	1.86916	1.74004	1.43875	1.07157	1.49288	2.39096
	1.24639	1.94267	0.836332	2.79323	1.13084	1.58807	1.26907	0.807858	1.8892	1.12819	3.13856
	0.961152	2.49625	0.913806	2.44162	1.37253	0.853714	1.17073	1.35349	0.973071	1.05684	2.66047
	0.810838	1.45034	1.10633	2.08967	1.35482	1.44338	1.59055	1.62267	1.80642	0.856859	2.47953
	1.08465	2.00756	1.00039	2.84356	0.738991	1.41905	1.40233	1.06296	1.35002	1.43428	1.525
			0.543649		1.25499	1.71339	2.4747	0.62758		1.21824	3.17879
			1.31923			1.06346	1.04508
			1.38693
			1.38329
