# Supplementary material for: Stigma receptors control intraspecies and interspecies barriers in Brassicaceae
Source: Nature. 2023 Jan 25;614(7947):303–8. doi: 10.1038/s41586-022-05640-x (PMC9908550; doi:10.1038/s41586-022-05640-x)
Supplement: Supplementary file 5 — Source Data Extended Data Fig. 1 [file 41586_2022_5640_MOESM5_ESM.xlsx]

## Sheet: Extended Data Fig. 1a
The developmentally regulated SI and the progressive increase in the amount of SRK from bud stage to maturity
	mature(SI)	bud(SC)
BrSRK46 Expression	1.00022	0.386532
	1.00005	0.383131
	1.00015	0.318635

## Sheet: Extended Data Fig. 1b
The number of intra– and various interspecific pollen tubes in mature or bud-stage B. rapa stigmas
	♀ B.rapa mature stigmas(SI), 6 HAP						♀ B.rapa bud stigmas(SC), 6 HAP
	♂B. rapa (CP)	♂B. rapa (SI)	♂B. ole (UI)	♂B. vul (UI)	♂A. tha (UI)		♂B. rapa (CP)	♂B. rapa (SI)	♂B. ole (UI)	♂B. vul (UI)	♂A. tha (UI)
n.of Pollen Tubes in B.rapa Stigmas	79	0	0	0	0		148	136	153	0	0
	98	0	0	0	0		150	75	146	0	0
	103	0	0	0	0		130	159	120	0	0
	75	0	0	0	0		120	138	138	0	0
	95	0	0	0	0		136	127	141	0	0
	103	0	0	0	0		125	68	69	0	0
	75	0	0	0	0		148	61	73	0	0
	95	0	0	0	0		76	63	58	0	0
	85	0	0	0	0		137	57	46	0	0
	108	0	0	0	0		152	153	98	2	2
	128	0	0	0	0			146	87	0	0
	146	0	0	0	0				45	0	0
	139	0	0	0	0				56		0
	120	0	0	0	0				68		0
	139	0	0	0	0				53		0
	112	0	0	0	0
		0	0		0
		0	0		0
		0	0
											2.62237e-17

## Sheet: Extended Data Fig. 1c
H2DCFDA-stained ROS under confocal microscope and under wide-field fluorescence microscope showed comparable changes of ROS in B. rapa stigmas
	♀ B.rapa stigmas, 10 MAP
	confocal					wide-field fluorescence
	UP	♂B. rapa (CP)	♂B. rapa (SI)	♂B. ole (UI)		UP	♂B. rapa (CP)	♂B. rapa (SI)	♂B. ole (UI)
ROS Intensity in B.rapa Stigmas	1.24923	0.618631	1.17544	1.75029		1.17308	0.538645	1.17985	1.33965
	1.26362	0.559667	1.17856	0.964314		0.922894	0.410714	1.47848	1.59744
	0.596453	0.871689	1.55866	1.09826		1.0076	0.477473	2.16429	1.75595
	0.847267	0.473467	1.05566	1.76934		1.20531	0.170055	1.75879	1.53187
	0.840271	0.348059	1.50695	1.72978		0.822161	0.385623	1.82473	1.4804
	1.14464	0.372701	1.30731	1.58981		1.15009	0.449084	1.93984	1.70833
	1.20734	0.4912	1.27172	1.3111		1.55769	0.599634	1.54982	1.52692
	1.16012	0.625099	1.35457	1.17161		1.12198	0.500183	1.30842	2.18846
	1.06284	0.484027	1.10671	1.75284		0.878114	0.432509	1.44615	2.44789
	0.938749	0.507788	2.03063	1.58739		0.768681	0.75	1.52564	1.62601
	0.75671	0.57168		1.32861		0.740934	0.501557	1.61548	1.60971
	0.905351	0.429288				1.23855	0.460256	1.5859	1.75531
	1.02746					0.794963	0.433791	2.32509	1.41786
						0.737637	0.543498	2.24478	1.89451
						1.19377	0.412363	1.8293	2.29258
						0.686722	0.408059		2.09817
							0.255403		1.98242
							0.427106

## Sheet: Extended Data Fig. 1d
ROS intensity in unpollinated (UP) or pollinated by intra– and various interspecific pollen B. rapa stigmas
	♀ B.rapa mature stigmas (SI), 10 MAP							♀ B.rapa bud stigmas (SC), 10 MAP
	UP	♂B. rapa (CP)	♂B. rapa (SI)	♂B. ole (UI)	♂B. vul (UI)	♂A. tha (UI)		UP	♂B. rapa (CP)	♂B. rapa (SI)	♂B. ole (UI)	♂B. vul (UI)	♂A. tha (UI)
ROS Intensity in B.rapa Stigmas	0.692966	0.602161	1.25746	1.64614	1.95809	2.58332		0.745759	0.460823	0.474198	0.221078	0.989064	1.06257
	0.798186	0.563213	1.32201	1.60279	1.34101	1.57691		0.459508	0.40569	0.347798	0.282626	0.89647	1.18214
	1.11031	0.47769	1.7008	1.76633	1.32323	2.06206		0.987589	0.253312	0.576959	0.324674	0.925816	1.01776
	1.26117	0.544188	1.51321	1.65072	1.50615	1.63863		0.636519	0.349146	0.240098	0.141121	1.28975	0.820865
	1.07772	0.570438	1.00744	1.74436	2.59609	2.67236		0.751949	0.336156	0.354341	0.22156	0.749608	0.989631
	0.990857	0.523369	1.17682	1.57904	2.5344	1.97179		0.675808	0.483852	0.315661	0.183232	0.986691	0.71059
	1.0612	0.532522	2.15191	1.49314	1.98656	1.455		0.604606	0.446583	0.448988	0.284871	0.976748	1.64981
	0.815809	0.598616	1.87308	1.96815	1.99787	2.39506		0.610411	0.241509	0.273004	0.274255	0.901633	1.65136
	0.779162	0.434256	1.01647	1.30136	1.75569	1.86207			0.233106	0.487572	0.220662	0.721095	0.906194
	1.31256	0.726183	1.78851	1.78167	1.86614	2.43596					0.187594	0.828475	1.05079
	1.10006	0.561912	1.314	1.68913							0.228744
		0.535798									0.268931
		0.824763									0.189423
		0.504613									0.31579
		0.731208									0.401104

## Sheet: Extended Data Fig. 1e
Scavenging ROS by Na-SA suppressed stigmatic ROS induction
	♀ B.rapa mature stigmas(SI), 10 MAP
	UP		♂B.rapa(SI)		♂B.rapa(CP)		♂B.ole(UI)
	Na-SA 0 mM	Na-SA 5 mM	Na-SA 0 mM	Na-SA 5 mM	Na-SA 0 mM	Na-SA 5 mM	Na-SA 0 mM	Na-SA 5 mM
ROS Intensity in B.rapa Stigmas with Na-SA	0.992325	0.450684	1.42258	0.744858	0.647237	0.613914	1.84256	1.42586
	1.05345	0.4072	1.3904	1.18462	1.11294	0.272432	1.07427	1.17134
	1.0109	0.438393	1.8412	0.825599	1.04439	0.324493	1.55309	0.881101
	0.912786	0.613586	1.44334	0.962935	0.655541	0.397695	1.42799	0.779711
	0.988118	0.601732	0.76436	0.879299	0.666521	0.454071	1.45038	1.2186
	0.925787	0.492912	1.60198	0.699243	0.638114	0.286963	1.77531	0.833138
	1.02598	0.664991	1.04848	0.876622	0.765289	0.608396	1.34244	0.801562
	1.09066	1.03373	1.13469	1.06159	0.605283	0.572014	1.879	1.0829
		0.520445	1.23974	0.655868	0.573106	0.295922	1.41575	1.17265
		0.57256	1.91434	1.01532	0.654885	0.415831	0.792876	1.39401
		0.653847	1.04154	0.871924	0.453689	0.39469	1.64082	0.891262
		0.68291	2.07987		0.642539	0.566496	1.52102	1.4045
		0.952774	1.44722		0.676518		1.50627	1.1614
		0.725847	1.16358		0.663571		1.26372	1.17926
		0.732239	1.18899				1.77684	1.52544
			1.99208				1.30939
							1.31359
							1.59023

## Sheet: Extended Data Fig. 1f
Scavenging ROS by Na-SA suppressed stigmatic ROS induction
	♀ B.rapa bud stigmas(SC), 10 MAP
	UP		♂B.rapa(CP)		♂B.vul (UI)
ROS Intensity in B.rapa Stigmas with Na-SA	Na-SA 0 mM	Na-SA 5 mM	Na-SA 0 mM	Na-SA 5 mM	Na-SA 0 mM	Na-SA 5 mM
	0.763921	0.440576	0.745991	0.396256	1.04723	0.479492
	1.20401	0.4333	0.779945	0.357491	2.47004	0.508143
	1.42106	0.614566	0.768249	0.418235	1.232	0.451173
	1.10469	0.515389	0.778312	0.362835	0.725858	0.422431
	0.682043	0.546576	0.488686	0.269726	1.92944	0.9156
	0.677907	0.546154	0.506146	0.319209	1.32935	0.370926
	0.929428	0.576013	0.834991	0.239323	1.21484	0.500354
	1.46369	0.573567	0.873044	0.447188	2.07133	0.349158
	0.696988	0.454071	0.609674	0.420771	2.43377	0.757913
	1.0085	0.457362	0.645628	0.288655	1.15452	0.838342
	0.635368	0.729986	0.8097	0.323526	1.27327
	1.1567		0.770348
	1.2557

## Sheet: Extended Data Fig. 1g
Scavenging ROS by Na-SA promoted the growth of SI pollen and B. oleracea pollen in mature and B. vulgaris pollen in bud-stage B. rapa stigmas
	♀ B.rapa mature stigmas (SI), 6 HAP						♀ B.rapa bud stigmas(SC), 6 HAP
	♂B.rapa(SI)		♂B.ole(UI)		♂B.vul(UI)
	Na-SA 0 mM	Na-SA 5 mM	Na-SA 0 mM	Na-SA 5 mM	Na-SA 0 mM	Na-SA 5 mM	Na-SA 0 mM	Na-SA 5 mM
n.of Pollen Tubes in B.rapa Stigmas with Na-SA	0	103	0	112	0	0	0	22
	0	107	0	117	0	0	0	12
	0	114	0	98	0	0	0	37
	0	98	0	122	0	0	0	17
	0	95	0	105	0	0	0	35
	0	97	0	132	0	0	0	35
	0	121	0	127	0	0	0	32
	0	105	0	132	0	0	0	25
	0	127	0	97	0	0	0	32
	0	76	0	102	0	0	0	35
	0	73	0	138	0	0	0	37
	0	119	0	142	0	0	0	21
	0	142	0	127			0
	0	117	0	167			0
	0	83	0	158
		97	0	172
		91	0
		105	0
		112	0
		122	0
		92	0
		117	0
		101	0
		99	0
		105	0
		114	0
		123
