# Supplementary material for: Stigma receptors control intraspecies and interspecies barriers in Brassicaceae
Source: Nature. 2023 Jan 25;614(7947):303–8. doi: 10.1038/s41586-022-05640-x (PMC9908550; doi:10.1038/s41586-022-05640-x)
Supplement: Supplementary file 6 — Source Data Extended Data Fig. 2 [file 41586_2022_5640_MOESM6_ESM.xlsx]

## Sheet: Extended Data Fig. 2a
Quantitative RT-PCR showing AS-BrSRK46 treatment reduced BrSRK46 expression in mature B. rapa stigmas (S46) and further reduced its already low level in bud-stage stigmas (S46)
	10 μM S-or AS-BrSRK46-ODN
	mature-mock	mature-S	mature-AS	bud-mock	bud-S	bud-AS
BrSRK46 Expression in B.rapa Stigmas	1	0.918308	0.372561	0.388566	0.370214	0.0245047
	1.011	1.00096	0.536389	0.611765	0.528708	0.0692835
	1.00065	1.00826	0.607407	0.634286	0.604568	0.0782018

## Sheet: Extended Data Fig. 2b
AS-BrSRK46 treatment of mature B. rapa stigmas (S46) broke the inhibition to B. oleracea pollen not B. vulgaris pollen. AS-BrSRK46 treatment of bud-stage stigmas (S46) broke inhibition to B. vulgaris pollen.
	♀ B.rapa mature stigmas(SI) ,10 μM S-or AS-BrSRK46-ODN, 6HAP												♀ B.rapa bud stigmas(SC), 10 μM BrSRK46-ODN, 6HAP
	♂B.rapa(CP)			♂B.rapa(SI)			♂B.ole(UI)			♂B.vul(UI)
n. of Pollen Tubes in B.rapa Stigmas	mock	S	AS	mock	S	AS	mock	S	AS	mock	S	AS	mock	S	AS
	162	142	137	0	0	75	0	0	47	0	0	0	0	0	21
	117	135	142	0	0	103	0	5	142	0	0	0	0	0	52
	171	141	157	0	0	73	1	6	67	0	0	0	0	0	36
	137	128	148	0	0	97	0	0	95	0	0	0	0	0	32
	152	133	132	0	0	62	0	0	82	0	0	0	0	0	42
	148	104	127	0	0	108	0	0	102	0	0	0	0	0	13
	137	159	135	0	0	86	0	2	112	0	0	0	0	0	4
	113	113	133	0	0	103	0	0	162	0	0	0	0	0	49
	149	142	101	0	0	127	0	0	127	0	0	0	0	0	32
				0	0	92	0	0	123	0	0	0	0	0	12
				0						0		0			43
				0								0			16
												0

## Sheet: Extended Data Fig. 2c
AS-BrSRK46 treatment reduced ROS in mature B. rapa stigmas (S46)
	♀B.rapa mature stigmas(SI),10 μM S-or AS-BrSRK46-ODN, 10 MAP
	UP			♂B.rapa(SI)			♂B.ole(UI)			♂B.rapa(CP)
	mock	S	AS	mock	S	AS	mock	S	AS	mock	S	AS
ROS Intensity in B.rapa stigmas	1.62213	0.890743	0.678774	1.57161	1.82939	0.682172	1.84718	2.00988	0.892442	0.7375	0.977331	0.555773
	0.78473	0.96357	0.74271	1.40115	1.65639	0.923702	1.72774	1.65299	1.01091	0.60255	0.773064	0.638793
	1.27827	0.918831	0.686533	2.09233	1.35313	0.806136	2.14902	2.21765	1.16178	0.626844	0.725098	0.592073
	0.859029	0.883494	0.593092	1.85856	1.56	0.673734	1.62813	1.61584	0.7217	0.511091	0.646665	0.651705
	0.982541	0.834848	0.471903	1.24933	1.43598	0.69129	1.92114	2.26279	1.07683	0.615008	0.688345	0.758737
	0.990129	0.99885	0.640775	1.53095	1.2717	0.711054	1.94373	1.78534	0.828336	0.790846	0.715754	0.578595
	0.821087	0.851101	0.71666	2.75276	1.64387	1.03521	2.25543	1.94379	0.714055	0.600567	0.563474	0.598019
	0.645419	0.886325	0.597	2.12608	1.43417	1.20623	2.20038		1.40002	0.589468	0.880323
	0.799001	0.618293	0.710601	1.9738	1.1812	0.914074			0.802172	0.742937	0.660313
	1.21767					0.962607				0.646098	0.56472

## Sheet: Extended Data Fig. 2d
AS-BrSRK46 treatment reduced ROS in bud-stage stigmas
	♀ B.rapa bud stigmas (SC),10 μM S- or AS-BrSRK46-ODN, 10 MAP
	UP			♂B.rapa(CP)			♂B.vul(UI)
ROS Intensity in B.rapa Stigmas	mock	S	AS	mock	S	AS	mock	S	AS
	1.06358	1.32581	0.894024	0.794247	0.891911	0.442554	1.47212	1.76986	1.14342
	1.48908	1.01741	0.733845	0.925153	0.747915	0.478012	1.50227	1.20985	1.26814
	0.896653	0.901034	0.751007	0.782497	1.05621	0.674938	1.18264	1.49614	1.15831
	0.94381	1.28679	0.778477	0.932729	0.59191	0.385657	1.30983	1.69549	1.22495
	0.96226	0.898096	0.850578	0.896807	0.780899	0.394882	1.31488	1.28525	1.09631
	1.00143	1.13146	0.841817	0.724929	0.922009	0.413487	1.50799	1.57726	1.32266
	0.831767	1.17161	0.788733	0.838673	0.739721	0.438534	1.23422	1.57221	1.04457
	0.904126	1.01972	0.860267	0.850063	0.522128	0.248927	1.28447	1.29056	0.907167
	0.979371	0.833622	0.822748	0.843157	0.617061	0.347983	1.2955	1.73996	0.989111
	1.05281	1.15548		0.779456	0.827953	0.87444	1.24922	1.60189	0.713591
	0.87511	0.885315		0.943088	0.633244	0.503936		0.961333
					0.591653
					0.896137
					0.634481
					0.858876
					0.892684

## Sheet: Extended Data Fig. 2g
Expression of SRK
	BrSRK46(SI)	BrSRK△TM(SC)
BrSRK Expression in B.rapa Stigmas	1.00003	1.20665
	1.00108	1.1954
	1.00112	1.13903

## Sheet: Extended Data Fig. 2h
Mature stigmas of FPsc were defective in SI and UI pollen-triggered ROS increase
		♀ B.rapa mature stigmas, 10 MAP
	♀BrSRK46(SI)				♀BrSRKΔTM(SC)
	UP	♂B.rapa(SI)	♂B.ole(UI)	♂B.vul(UI)	UP	♂B.rapa(SI)	♂B.ole(UI)	♂B.vul(UI)
ROS Intensity in B.rapa Stigmas	1.29926	1.11497	1.20692	2.06135	0.981577	0.400737	0.721936	1.00919
	1.20918	1.15348	1.46844	1.61091	0.879145	0.565758	0.525227	1.40015
	0.70706	1.34356	1.56029	1.88585	0.97632	0.831245	0.572881	1.42221
	0.826968	1.50349	1.34388	1.06513	0.907934	0.569246	0.588504	0.966937
	0.909248	1.17151	1.42944	1.64151	1.06957	0.575043	0.830656	1.33869
	0.968549	1.16396	1.18457	1.52923	0.862638	0.391992	0.544191	1.75146
	1.31737	1.71398	1.31574	1.72954	1.05733	0.689511	0.683812	1.62122
	1.15312	1.06587	1.36364	1.29005	1.25316	0.469614	0.826676	1.47094
	0.472785	1.22559	1.5838	1.71433	1.01213	0.839794	0.74763	1.37696
	1.13562	1.51691		1.69372		0.866225	0.567674
		1.72033				0.587227	0.622648

## Sheet: Extended Data Fig. 2i
Bud-stage stigmas of FPsc were defective in SI and UI pollen-triggered ROS increase
	♀ B.rapa bud stigmas (SC), 10MAP
	♀BrSRK46(SI)				♀BrSRKΔTM(SC)
	UP	♂B.rapa(SI)	♂B.ole(UI)	♂B.vul(UI)	UP	♂B.rapa(SI)	♂B.ole(UI)	♂B.vul(UI)
ROS Intensity in B.rapa Stigmas	1.40909	0.586472	0.664358	1.2753	0.8152	0.266356	0.438178	0.768311
	0.966394	0.578189	0.530705	1.26208	1.00351	0.278578	0.656311	0.801067
	0.946628	0.545247	0.39884	1.12085	0.773556	0.3284	1.05938	0.464933
	1.15831	0.421759	0.561671	1.14282	1.05796	0.469333	0.878489	0.476889
	0.916415	0.265141	1.19605	1.79156	1.34427	0.387867	0.458756	0.432622
	0.898156	0.392017	0.341379	1.46943	0.8388	0.385867	0.443111	0.662267
	1.04433	0.28853	0.342179	1.83245	1.2996	0.491911	0.336222	0.595733
	0.789163	0.337567	0.510092	1.18405	0.945022	0.378044	0.503333	0.452711
	0.749585	0.372063	0.322931	1.37436	1.18902		0.539111
	1.12193	0.664922	0.744173	1.2409
		0.421618	0.504257	1.72633
			0.341473
			0.590801

## Sheet: Extended Data Fig. 2j
Mature and bud-stage stigmas of FPsc were defective the rejection of SI and UI pollen
	♀ B.rapa mature stigmas, 6 HAP						♀ B.rapa bud stigmas, 6 HAP
	♂B.rapa(SI)		♂B.ole(UI)		♂B.vul(UI)
	♀BrSRK46	♀BrSRKΔTM	♀BrSRK46	♀BrSRKΔTM	♀BrSRK46	♀BrSRKΔTM	♀BrSRK46	♀BrSRKΔTM
n. of Pollen Tubes in B.rapa Stigmas	0	113	0	43	0	0	0	27
	0	125	0	46	0	0	0	26
	0	135	0	37	0	0	0	32
	0	127	0	38	0	0	0	17
	0	118	0	52	0	0	0	16
	0	106	0	49	0	0	0	26
	0	95	0	28	0	0	0	27
	0	114	0	43	0	0	0	22
	0	104	0	27	0	0
	0	116	0	42	0	0

## Sheet: Extended Data Fig. 2k
SRK13 expression from SI A. thaliana stigmas transformed with Arabidopsis halleri AhSP11/SCR13-AhSRK13-AhARC1
	♀A.tha (SC)	♀A.tha-S13 (SI)
AhSRK13 Expression	1.01533	100.247
	1.05797	108.255
	1.03326	104.162

## Sheet: Extended Data Fig. 2l
The number of intra– or interspecific pollen tubes in SC A. thaliana stigmas and in SI A. thaliana stigmas
	♂A.tha-S13(SI)		♂B.rapa(UI)		♂B.ole(UI)		♂B.vul(UI)
	♀WT(SC)	♀S13 (SI)	♀WT(SC)	♀S13 (SI)	♀WT(SC)	♀S13 (SI)	♀WT(SC)	♀S13 (SI)
n. of Pollen Tubes in A.tha Stigmas	138	0	15	0	66	0	66	0
	96	2	30	0	58	0	123	0
	83	0	56	5	43	0	75	4
	71	0	49	3	78	0	46	0
	69	0	73	2	49	0	42	2
	105	0	82	0	52	0	58	0
	79	0	91	0	81	0	40	0
	85	0	88	0	57	0	61	0
	66	0	58	0	36	0	65	0
	85	0	66	1	41	0	60	0
			63	0	45	0	87	0
						0	95	0
						0		0
						0		0
						0
						0
						0
						0

[truncated: 2 more sheets: Extended Data Fig. 2m, Extended Data Fig. 2n]
