# Supplementary material for: Stigma receptors control intraspecies and interspecies barriers in Brassicaceae
Source: Nature. 2023 Jan 25;614(7947):303–8. doi: 10.1038/s41586-022-05640-x (PMC9908550; doi:10.1038/s41586-022-05640-x)
Supplement: Supplementary file 7 — Source Data Extended Data Fig. 3 [file 41586_2022_5640_MOESM7_ESM.xlsx]

## Sheet: Extended Data Fig. 3a
Quantitative RT-PCR showing AS-BrFER1 treatment suppressed the expression of BrFER1 in B.rapa stigmas
		20μM S- or AS-BrFER1-ODN
		mature-mock	mature-S	mature-AS	bud-mock	bud-S	bud-AS
BrFER1 Expression in B.rapa Stigmas	NO.1	1.00034	0.916402	0.710768	0.760599	0.869557	0.275332
	NO.2	1.00004	1.1147	0.743804	0.718292	0.742425	0.228626
	NO.3	1.00335	0.986165	0.568769	0.531351	0.532501	0.103012

## Sheet: Extended Data Fig. 3b
AS-BrFER1 treatment promoted the growth of SI pollen and B. oleracea pollen in mature B. rapa stigmas and B. vulgaris pollen in bud stage
	♀B.rapa mature stigmas(SI), 20 μM S- or AS-BrFER1-ODN, 6HAP												♀B.rapa bud stigmas(SC), 20 μM S- or AS-BrFER1-ODN, 6HAP
	♂B.rapa(CP)			♂B.rapa(SI)			♂B.ole(UI)			♂B.vul(UI)
	mock	S	AS	mock	S	AS	mock	S	AS	mock	S	AS	mock	S	AS
n. of Pollen Tubes in B.rapa Stigmas	157	151	153	0	2	97	0	0	78	0	0	0	0	0	10
	148	167	162	0	0	58	0	0	133	0	0	0	0	0	7
	137	149	148	0	5	47	3	0	104	0	0	0	0	0	0
	161	147	139	0	0	169	0	0	109	0	0	0	0	0	60
	150	157	149	1	3	117	0	0	47	0	0	0	0	0	30
	148	153	137	3	0	38	0	0	135	0	0	0	0	0	45
	149	161	164	0	0	151	9	0	88	0	0	0	0	0	28
	137	157	152	0	0	103	0	0	79	0	0	0	0	0	0
	139	143	168	0	0	88	27		147	0	0	0	0	0	1
	153	148	132		0	10	8		78	0	0	0	0	0	25
	147	155	147		0	51	0		97	0	0	0	0	0	8
	129	160	135				0					0	0
							0					0	0
							1					0	0
							4
							0
							0

## Sheet: Extended Data Fig. 3c
AS-BrFER1 treatment suppressed SI and UI-induced ROS increase in mature B. rapa stigmas
	♀ B.rapa mature stigmas(SI), 20 μM S-or AS-BrFER1-ODN, 10 MAP
	UP			♂B.rapa(SI)			♂B.ole(UI)			♂B.rapa(CP)
	mock	S	AS	mock	S	AS	mock	S	AS	mock	S	AS
ROS Intensity in B.rapa stigmas	0.820887	1.43411	0.464828	1.62392	2.25882	1.30908	1.62392	2.17558	1.20354	0.733896	0.539892	0.500814
	1.25544	0.881099	0.379232	1.9716	1.2075	1.05333	1.9716	1.30535	1.36978	0.46343	0.454151	0.51914
	1.51223	1.08359	0.750333	1.43077	1.95167	0.876919	2.59958	1.30003	0.971574	0.318591	0.521951	0.599452
	0.677805	1.09878	0.673716	1.25128	2.11731	1.45828	1.36978	1.9971	1.10131	0.449916	0.830301	0.582127
	1.39603	1.00101	0.483958	2.47227	1.49774	1.20939	1.43077	1.93569	1.46887	0.560644	0.617047	0.593562
	0.798701	1.05455	0.395355	1.44491	1.73899	1.12906	2.47227	2.16854	1.30316	0.439367	0.452842	0.67422
	0.648662	1.05859	0.805234	2.60005	2.28899	0.964534	1.42923	1.95687	1.21229	0.458001	0.797961	0.419001
	0.9878	1.23147	0.56067	1.43734	2.34496	1.31085	2.30005	1.95108	0.951519	0.705713	0.824295	0.402176
	0.90244	1.05939	0.578155	1.55453	1.85731	1.05647	1.83163	2.36697	1.109	0.77513	0.71326	0.600992
			0.908691		2.3168	0.979679	1.43734	2.01071		0.606074	0.509361	0.716301
			0.818113			1.13391	1.49709

## Sheet: Extended Data Fig. 3d
AS-BrFER1 treatment suppressed SI and UI-induced ROS increase in bud stage B. rapa stigmas
	♀ B.rapa bud stigmas(SC), 20 μM S- or AS-BrFER1-ODN, 10 MAP
	UP			♂B.rapa(CP)			♂B.vul(UI)
	mock	S	AS	mock	S	AS	mock	S	AS
ROS Intensity in B.rapa Stigmas	1.4654	1.04562	0.597409	0.661581	0.643011	0.415543	1.47212	1.76986	1.14342
	1.02255	0.963031	0.475305	0.744984	0.652101	0.555168	1.50227	1.20985	1.26814
	0.753114	0.900569	0.440294	0.553278	0.724703	0.337991	1.18264	1.49614	1.15831
	0.905489	1.03533	0.362982	1.03437	0.596989	0.380682	1.30983	1.69549	1.22495
	1.05453	0.776065	0.685252	0.442154	0.694702	0.372402	1.31488	1.28525	1.09631
	0.864268	1.22152	0.514396	0.573438	0.672951	0.528947	1.50799	1.57726	1.32266
	1.22644	0.854187	0.752604	0.744624	0.596209	0.508636	1.23422	1.57221	1.04457
	0.712043	1.05231	0.698842	0.9483	0.93636	0.30778	1.28447	1.29056	0.907167
	0.764544	1.1485	0.442184	0.422503	0.523157	0.273429	1.2955	1.73996	0.989111
	0.785035	0.753924	0.63536	0.545207	0.743604	0.540467	1.24922	1.60189	0.713591
	1.44659	1.02759	0.64166					0.961333

## Sheet: Extended Data Fig. 3e
The expression of FER in stigmas of A. tha (SI)/fer-4
	♀A.tha
	S13/WT	fer-4	S13/fer-4
AtFER Expression	1.00007	0.0966731	0.0236831
	1.00001	0.204314	0.0959842
	1.00066	0.152628	0.0802387
The expression of SRK in stigmas of A. tha (SI)/fer-4
	♀A.tha
	S13/WT	fer-4	S13/fer-4
AhSRK Expression	1.00009	0.0153141	1.16123
	1.00022	0.143249	0.959662
	1.00187	0.0545118	1.03977

## Sheet: Extended Data Fig. 3f
Loss of FER in SI A. thaliana promoted the growth of SI pollen, B. oleracea pollen and B. vulgaris pollen in SI A. thaliana stigmas
	♂A.tha-S13(SI)		♂B.rapa(UI)		♂B.ole(UI)		♂B.vul(UI)
6 HAP	♀S13/WT	♀S13/fer-4	♀S13/WT	♀S13/fer-4	♀S13/WT	♀S13/fer-4	♀S13/WT	♀S13/fer-4
n. of Pollen Tubes in A.tha Stigmas	0	76	0	65	0	64	0	82
	0	79	0	68	0	53	0	79
	0	59	0	69	0	13	0	74
	0	74	0	74	0	42	0	72
	0	69	0	53	0	36	0	64
	0	67	0	36	0	33	0	58
	0	54	0	35	0	75	0	54
	0	69	0	57	0	84	0	75
	0	66	0	75	0	67	0	74
	0	87	0	71	0	56	0	85

## Sheet: Extended Data Fig. 3g
Loss of FER in SI A. thaliana suppressed SI and UI-induced ROS increase in A. tha (SI)/fer-4 stigmas
	♀A.tha-S13 (SI)/WT, 10 MAP				♀A. tha-S13 (SI)/fer-4, 10 MAP
	UP	♂A.tha-S13(SI)	♂B. ole	♂B. vul	UP	♂A.tha-S13(SI)	♂B. ole	♂B. vul
ROS Intensity in A.tha Stigmas	0.922463	1.31062	2.49299	1.30973	0.894676	0.379226	0.404373	0.508816
	0.997225	1.49685	2.05285	1.39241	0.516804	0.58456	0.392663	0.315091
	0.80245	1.64507	2.34647	1.31418	0.404271	0.494399	0.476732	0.553999
	1.01178	1.51859	3.22586	1.29808	0.328358	0.445595	0.647308	0.437473
	1.20303	1.74312	2.42708	1.4014	0.446814	0.409991	0.741395	0.452026
	0.973432	1.64596	2.05144	1.63238	0.409077	0.541002	0.547128	0.550682
	1.04346	1.61419	1.71387	2.66993	0.412191	0.479473	0.678851	0.428165
	1.08478	1.37846	2.4866	1.57693	0.348597	0.577588	0.474837	0.438183
	0.881308	1.78038	2.19216	2.1244	0.261989	0.539276	0.5806	0.694284
	1.07964	1.25792	2.32124	2.01358	0.580059	0.5497	0.770298	0.46069
	1.00047				0.640505	0.528548	0.676211
					0.614242	0.450976
						0.584188

## Sheet: Extended Data Fig. 3i
AS-BrANJ1 treatment suppressed the expression of BrANJ1 in B.rapa stigmas
	20μM S- or AS-BrANJ1-ODN
	mature-mock	mature-S	mature-AS	bud-mock	bud-S	bud-AS
BrANJ1 Expression in B.rapa Stigmas	1.00001	0.943014	0.541953	0.666738	0.677718	0.138209
	1.00037	1.02117	0.469707	0.423629	0.400421	0.0777721
	1.00068	0.960479	0.409205	0.394692	0.494913	0.0852115

## Sheet: Extended Data Fig. 3j
AS-BrANJ1 treatment promoted the growth of SI pollen and B. oleracea pollen in mature B. rapa stigmas and B. vulgaris pollen in bud stage B. rapa stigmas
	♀ B. rapa mature stigmas (SI), 20 μM S- or AS-BrANJ1-ODN, 6HAP												♀ B. rapa bud stigmas (SC), 20 μM S- or AS-BrANJ1-ODN, 6HAP
	♂B.rapa(CP)			♂B.rapa(SI)			♂B.ole(UI)			♂B.vul(UI)
	mock	S	AS	mock	S	AS	mock	S	AS	mock	S	AS	mock	S	AS
n. of Pollen Tubes in B.rapa Stigmas	156	105	125	0	0	30	0	0	56	0	0	0	0	0	51
	176	140	139	0	0	37	0	5	63	0	0	0	0	0	49
	145	168	98	0	0	52	1	6	62	0	0	0	0	0	25
	165	141	131	0	0	44	0	0	55	0	0	0	0	0	30
	150	127	160	0	0	48	0	0	54	0	0	0	0	0	27
	123	175	168	0	0	56	0	0	58	0	0	0	0	0	32
	147	170	102	0	0	58	1	2	47	0	0	0	0	0	17
	153	166	139	0	0		0	0	40	0	0	0	0	0
	120	165		0	0		0	0	45	0	0	0	0	0
	130			0			1	0	60	0	0	0

## Sheet: Extended Data Fig. 3k
	AS-BrANJ1 treatment suppressed SI and UI-induced ROS increase in mature
	♀ B.rapa mature stigmas(SI), 20 μM S-or AS-BrANJ1-ODN, 10MAP
	UP			♂B.rapa(SI)			♂B.ole(UI)			♂B.rapa(CP)
	mock	S	AS	mock	S	AS	mock	S	AS	mock	S	AS
ROS Intensity in B.rapa stigmas	1.14505	0.865962	0.727554	1.79808	1.75734	0.642969	2.20009	1.3365	1.11932	0.273607	0.374509	0.261493
	0.911656	0.940366	0.624606	2.2112	1.02384	0.266289	2.24988	1.1971	0.882005	0.555623	0.44493	0.238922
	0.921834	1.36145	0.362228	1.40496	2.42417	0.479599	1.89705	1.37761	0.657853	0.498257	0.365935	0.427228
	0.877247	0.891132	0.510925	1.25321	1.6025	1.07118	1.18189	1.11982	0.439896	0.687559	0.292195	0.358964
	1.06677	0.684848	0.390441	1.39112	1.33506	0.671169	1.9293	1.33678	0.445594	0.579687	0.271063	0.392543
	1.11412	0.928417	0.389832	1.26719	1.04187	0.383477	1.4384	1.28207	0.291863	0.197931	0.526249	0.442883
	0.760358	0.802069	0.322343	1.45789	0.829814	0.573022	0.906345	1.49239	0.301433	0.415224	0.38076	0.30785
	0.974277	1.01803	0.157382	2.18575	1.52258	0.629182	2.2392	1.28251	0.502517	0.311003	0.32699	0.259778
	1.22891	0.701389	0.4337	1.75922	1.33569	0.481817	1.43237	1.37136	0.967528	0.397964	0.415058	0.465619
			0.29308	1.52036	1.62921	0.493579	1.25198		0.22902	0.518781	0.373901	0.238646
			0.554185		1.98733	0.992268	1.03828		1.10378	0.283178	0.396913	0.290203
			0.368203		1.19787	1.2359	0.922		0.646844		0.458704	0.406483
			0.365437		0.885203	0.453086
			0.213254			1.20895
			0.26719
			0.504343

[truncated: 1 more sheets: Extended Data Fig. 3l]
