# Supplementary material for: Stigma receptors control intraspecies and interspecies barriers in Brassicaceae
Source: Nature. 2023 Jan 25;614(7947):303–8. doi: 10.1038/s41586-022-05640-x (PMC9908550; doi:10.1038/s41586-022-05640-x)
Supplement: Supplementary file 8 — Source Data Extended Data Fig. 4 [file 41586_2022_5640_MOESM8_ESM.xlsx]

## Sheet: Extended Data Fig. 4a
Quantitative RT-PCR showing AS-BrRBOHF treatment suppressed the expression of BrRBOHF
	30μM S- or AS-BrRBOHF-ODN
	mature-mock	mature-S	mature-AS	bud-mock	bud-S	bud-AS
BrRBOHF Expression in B.rapa Stigmas	1.00053	0.935661	0.429922	0.451297	0.440903	0.190502
	1.00016	1.02031	0.622652	0.577567	0.586243	0.0557049
	1.00094	1.00172	0.572277	0.506378	0.557034	0.0604612

## Sheet: Extended Data Fig. 4b
	AS-BrRBOHF treatment suppressed SI and UI-induced ROS increase in mature B. rapa stigmas
	♀ B.rapa mature stigmas(SI), 30 μM S-or AS-BrRBOHF-ODN, 10MAP
	UP			♂B.rapa(SI)			♂B.ole(UI)			♂B.rapa(CP)
	mock	S	AS	mock	S	AS	mock	S	AS	mock	S	AS
ROS Intensity in B.rapa stigmas	1.28067	0.956254	0.550608	1.54501	1.55043	0.9268	2.08961	1.32912	0.920416	0.734197	0.519813	0.752331
	1.03786	0.662414	0.788867	1.12707	1.87066	1.18899	1.55198	1.31066	0.912422	0.917197	0.891928	0.705441
	0.8658	0.99912	0.85271	1.45504	1.34076	1.18899	1.73369	1.77806	1.08657	0.892196	0.828997	0.752116
	0.805713	0.891391	1.10776	1.74453	1.49205	1.15358	1.34049	1.81572	1.05615	0.432847	0.516916	0.829801
	0.841497	1.28384	0.687361	1.02321	1.49205	1.1068	1.55472	2.06847	0.828085	0.432847	0.357683	0.675397
	1.34629	0.827173	0.380538	0.925888	1.43138	1.18738	1.478	1.61872	0.909525	0.521852	0.759842	0.585802
	1.38331	1.00218	0.398618	1.24564	1.52714	1.00781	1.72795	2.31123	0.990107	0.651577	1.09886	0.583066
	0.704851	1.17316	0.808824	1.29435	1.40965	1.38701	1.35514	2.26053	1.19682	0.634838	0.599	0.633658
	0.720356	1.22171	0.810327	1.59871	1.87297	1.17187	1.36914			0.655225	0.599	0.633872
	1.01366	1.26667	0.644066	1.93171	1.65156	1.01167				0.816282	0.498138	0.896649
			0.518311			1.17767
			0.60753

## Sheet: Extended Data Fig. 4c
AS-BrRBOHF treatment suppressed SI and UI-induced ROS increase in bud-stage B. rapa stigmas
	♀ B.rapa bud stigmas(SC),30 μM S- or AS-BrRBOHF-ODN, 10MAP
	UP			♂B.rapa(CP)			♂B.vul(UI)
	mock	S	AS	mock	S	AS	mock	S	AS
ROS Intensity in B.rapa Stigmas	0.937753	1.07131	0.671442	0.598118	0.725256	0.468273	1.48888	1.02617	1.24784
	0.89816	1.05601	0.815001	0.527765	0.611324	0.45246	1.50648	1.81389	0.870103
	1.06486	1.12509	0.930782	0.52618	0.811654	0.310135	1.49641	1.80869	0.918305
	1.0405	1.18483	0.937857	0.604952	0.701981	0.366392	1.26547	1.35431	0.901854
	0.954412	1.04667	0.911996	0.53965	0.66857	0.310466	1.40966	1.5947	1.27795
	1.12927	0.76537	0.881291	0.59518	0.639419	0.251733	1.75714	0.8211	0.882232
	1.14844	1.05988	0.743761	0.419445	0.944074	0.382602	1.16817	0.949533	1.60055
	0.937927	0.925798	0.587829	0.586266	0.76517	0.544734	1.14373	1.7845	0.907361
	0.88868	1.04569	0.542834	0.908749	0.603268	0.449785	1.12442	1.51509	1.56748
			0.62561	0.672928	0.65411	0.519379	1.66485	1.29956	1.63356
				0.66692	0.601089	0.443017
				0.699373	0.721921

## Sheet: Extended Data Fig. 4d
The RBOH enzymatic activity in mature B. rapa stigmas were increased after pollination with SI and UI pollen but decreased after pollination with CP pollen.
		5 MAP			10 MAP			15 MAP
	UP	♂B. rapa (SI)	♂B. ole (UI)	♂B. rapa (CP)	♂B. rapa (SI)	♂B. ole (UI)	♂B. rapa (CP)	♂B. rapa (SI)	♂B. ole (UI)	♂B. rapa (CP)
B.rapa stigmas RBOH Enzymatic Activity (μmol/min/g)	1.00409	1.17605	1.16991	0.928977	1.27124	1.27124	0.855114	1.30577	1.36854	0.926136
	1.02252	1.13306	1.14841	0.920455	1.23746	1.23746	0.866477	1.32774	1.34657	0.920455
	0.973388	1.15148	1.15763	0.9375	1.19754	1.19754	0.875	1.33715	1.38424	0.934659

## Sheet: Extended Data Fig. 4e
AS-BrRBOHF treatment promoted the growth of SI pollen and B. oleracea pollen in mature and B. vulgaris pollen in bud-stage B. rapa stigmas
	♀ B.rapa mature stigmas(SI), 30 μM S- or AS-BrRBOHF-ODN, 6HAP												♀ B.rapa bud stigmas(SC), 30 μM S- or AS-BrRBOHF-ODN, 6HAP
	♂B.rapa(CP)			♂B.rapa(SI)			♂B.ole(UI)			♂B.vul(UI)
	mock	S	AS	mock	S	AS	mock	S	AS	mock	S	AS	mock	S	AS
n. of Pollen Tubes in B.rapa Stigmas	137	157	134	2	0	67	2	0	47	0	0	0	0	0	61
	148	132	127	3	0	72	3	0	142	0	0	0	0	0	21
	152	168	137	12	0	89	0	0	67	0	0	0	0	0	10
	154	144	141	11	0	103	0	0	95	0	0	0	0	0	78
	157	112	166	0	0	30	0	0	82	0	0	0	0	0	86
	142	143	149	0	0	26	0	0	37	0	0	0	0	0	51
	128	122	136	0	0	77	0	0	112	0	0	0	0	0	18
	133	101	129	0	0	82	0	0	162	0	0	0	0	0	10
				0	0	37	0	0	127	0	0	0	0	0	53
						61	0	2	89	0	0	0	0	0	24
						108	0	5	62				0		57
									113						28
									142						63
