# Supplementary material for: Stigma receptors control intraspecies and interspecies barriers in Brassicaceae
Source: Nature. 2023 Jan 25;614(7947):303–8. doi: 10.1038/s41586-022-05640-x (PMC9908550; doi:10.1038/s41586-022-05640-x)
Supplement: Supplementary file 9 — Source Data Extended Data Fig. 5 [file 41586_2022_5640_MOESM9_ESM.xlsx]

## Sheet: Extended Data Fig. 5c
ROS intensity in B.rapa stigmas(S46) under SI pollen(S46) , B. oleracea pollen (S36) and CP pollen (S12)
	♀ B.rapa(S46)
		treatment 30 min
	UP	♂B. rapa (SI)	B. rapa (SI)-PE	B. ole (UI)-PE	B. rapa (CP)-PE
ROS Intensity in B.rapa Stigmas	0.944533	1.59746	1.9458	1.87192	0.648892
	0.961316	1.48475	2.0665	3.10607	0.7754
	1.21955	1.45927	1.90721	2.30764	0.652477
	0.719015	1.58836	1.26693	2.09808	0.619488
	1.16782	1.77272	1.45453	1.26451	0.609017
	0.833981	1.64563	1.31904	2.52664	0.787878
	0.964429	1.93346	1.77154	2.31314	0.815991
	0.938835	2.16386	1.45859	2.75042	0.606435
	0.746712	1.86894	1.38932	1.23159	0.676431
	0.816569	1.45194	1.4701	1.4041	0.640429
	0.931274	2.01439	1.87987	1.77644
	1.20043	1.46251	2.312	2.51892
	1.10162	1.7196	2.22689
	1.14576	1.39701
	1.00779	2.06432
		1.92414

## Sheet: Extended Data Fig. 5d
Protein extract from SI pollen and B. oleracea pollen (S36), but not that from CP pollen (S12), enhanced interaction between BrSRK46 and BrFER1 in the pull-down assay
	prey:BrSRK46-HA bait:MBP-BrFER1(KD)
	+buffer	+B. rapa (CP)-PE	+B. rapa (SI)-PE	+B. ole (UI)-PE
interaction Strength (pull-down：input)	0.75	1.19373	1.78593	1.7209
	1.125	1.07088	1.57452	1.62893
	1.125	1.33998	1.42097	1.6312

## Sheet: Extended Data Fig. 5e
ROS intensity in B.rapa stigmas under BrSCR46 and BrSCR12 treatment
	B.rapa(S46) stigmas treatment:30 min				B.rapa(S12) stigmas treatment:30 min
	buffer	BrSCR46	BrSCR12		buffer	BrSCR46	BrSCR12
ROS Intensity in B.rapa Stigmas	1.0929	1.45101	0.616862		0.853029	0.942877	2.46875
	0.744021	2.10204	0.393388		0.721382	0.845643	2.04078
	1.53311	1.12919	0.665528		1.56078	0.622849	0.949532
	0.978668	2.11432	1.06464		1.37386	1.35973	0.852623
	0.617878	1.42682	0.618247		1.15439	1.36964	2.84089
	0.880968	1.37898	1.73839		0.83079	1.51719	2.35959
	0.727122	1.15957	1.24093		1.29066	1.41249	2.32185
	1.01718				0.831683	1.46484	1.63885
	1.40826				1.13694		2.54992
							1.21964

## Sheet: Extended Data Fig. 5f
Interaction strength between BrSRK46 and BrFER1 under GST-BrSCR46 and GST-BrSCR12 treatment
prey:BrSRK46-HA bait:MBP-BrFER1(KD)
	+buffer	+BrSCR12	+BrSCR46
interaction Strength (pull-down：input)	0.75	0.687411	1.85003
	1.125	1.19707	1.62923
	1.125	1.42552	1.88464

## Sheet: Extended Data Fig. 5g
GST-BrSCR46,but not GST-BrSCR12,enhanced the interaction between BrSRK46 and BrFER1 in Co-IP assays
prey: BrFER1-MYC, IP:BrSRK46-HA
	+buffer	+BrSCR12	+BrSCR46
Interaction Strength (Co-IP: input)	1	0.861605	2.21421
	1	0.76955	1.46149
	1	1.09437	1.62159

## Sheet: Extended Data Fig. 5h
Relative NBT staining intensity under BrSCR46 and BrSCR12 treatment in tobacco leaves
	buffer	BrFER1+BrRBOHD2+BrSRK46
		+buffer	+BrSCR12	+BrSCR46
Relative NBT Staining Intensity	1	2.08053	2.33841	4.18969
	1	1.19543	1.06843	1.62704
	1	1.79457	1.65047	4.29136
	1	1.34887	1.38588	2.27927
	1	1.3619	1.17572	1.89857
	1	1.79652	1.98572	2.08694
	1	1.35577	1.37193	1.68694
	1	1.23955	1.2589	2.35185
	1	2.07154	2.18919	4.89627
	1	2.13529	2.28845	2.8235
	1	1.08491	1.74384	2.26738
	1	1.15858	1.17093	1.66018
	1	2.02507	2.70429	3.30491
	1	2.58471	2.68772	3.06202
	1	1.05103	1.13883	1.1485
	1	1.09047	2.04367	2.94621

## Sheet: Extended Data Fig. 5i
Tobacco leaves and H2DCFDA staining of protoplasts from tobacco leaves co-expressing BrFER1, BrRBOHD2, and BrSRK46 showing the enhancement of ROS by BrSCR46, not by BrSCR12
	buffer	BrFER1+BrRBOHD2+BrSRK46
		+buffer	+BrSCR12	+BrSCR46
ROS Intensity	0.939831	1.3748	1.44845	1.9367
	0.989658	1.19367	1.33156	1.76684
	0.996866	1.21028	1.20903	1.68975
	0.944845	1.21999	1.29552	1.86932
	1.00313	1.23128	1.32623	2.02288
	1.04732	1.3115	1.22877	1.94046
	1.07991	1.40395	1.4519	1.96365
