# Supplementary material for: Stigma receptors control intraspecies and interspecies barriers in Brassicaceae
Source: Nature. 2023 Jan 25;614(7947):303–8. doi: 10.1038/s41586-022-05640-x (PMC9908550; doi:10.1038/s41586-022-05640-x)
Supplement: Supplementary file 10 — Source Data Extended Data Fig. 6 [file 41586_2022_5640_MOESM10_ESM.xlsx]

## Sheet: Extended Data Fig. 6a
Quantitative RT-PCR showing AS-BrMLPK treatment suppressed the expression of BrMLPK in mature B. rapa stigmas
	30 μM BrMLPK-ODN
	mock	S	AS
BrMLPK Expression in B. rapa Stigmas	1.00001	0.939468	0.664366
	1.00206	0.990627	0.62912
	1.00038	1.06367	0.644146

## Sheet: Extended Data Fig. 6b
Quantitative RT-PCR showing AS-BrARC1 treatment suppressed the expression of BrARC1 in mature B. rapa stigmas
	20 μM BrARC1-ODN
	mock	S	AS
BrARC1 Expression in B. rapa Stigmas	1.00617	1.16689	0.463138
	1.00033	1.05598	0.467083
	1.00076	1.06577	0.472488

## Sheet: Extended Data Fig. 6c
AS-BrMLPK treatment promoted the growth of SI and UI pollen tubes in mature B. rapa stigmas (S46)
	♀ B. rapa stigmas mature(SI), 30 μM S- or AS-BrMLPK-ODN, 6HAP
	♂B.rapa(CP)				♂B.rapa(SI)				♂B.ole(UI)
	mock	S	AS		mock	S	AS		mock	S	AS
n. of Pollen Tubes in B.rapa Stigmas	158	160	123		0	0	15		0	0	78
	149	158	100		0	0	30		0	2	83
	68	108	87		0	0	35		0	1	35
	52	72	69		0	0	68		0	0	28
	39	98	138		0	3	48		0	0	45
	76	66	49		0	0	42		0	0	15
	123	75	77		0	0	51		0	0	23
	125	69	58		0	0	55		0	0	36
	98	80	66		0	0	46		0	0	52
		138	58		0	0	20		0	0	20
			76		0	0	27		0	0
			130		0	0	36		0	0
									0	0

## Sheet: Extended Data Fig. 6d
AS-BrARC1 treatment promoted the growth of SI and UI pollen tubes in mature B. rapa stigmas (S46)
	♀B.rapa stigmas mature(SI), 20 μM S- or AS-BrARC1-ODN, 6HAP
	♂B.rapa(CP)				♂B.rapa(SI)				♂B.ole(UI)
	mock	S	AS		mock	S	AS		mock	S	AS
n. of Pollen Tubes in B.rapa Stigmas	108	88	168		0	0	56		0	0	4
	152	170	180		0	0	18		0	0	7
	123	183	170		0	0	20		0	0	12
	162	162	123		0	0	16		0	0	30
	179	138	70		0	0	45		1	0	36
	158	108	127		0	0	32		0	0	7
	165	189	108		0	0	10		0	0	56
	175	190	172		0	0	13		0	0	45
	148	65	175		0	0	28		0	0	68
	168	148				0	12		1		13
	78	152					10				38

## Sheet: Extended Data Fig. 6e
AS-BrMLPK treatment of mature B. rapa stigmas (S46) inhibited SI and UI pollen-induced ROS increase
	♀ B.rapa stigmas mature (SI), 30 μM S-or AS-BrMLPK-ODN, 10 MAP
	UP			♂B.rapa(SI)			♂B.ole(UI)			♂B.rapa(CP)
	mock	S	AS	mock	S	AS	mock	S	AS	mock	S	AS
ROS Intensity in B.rapa Stigmas	0.817818	1.36772	0.28348	1.44594	0.895498	0.620949	0.937743	1.49636	0.542038	0.726446	0.189037	0.169822
	1.55482	0.393538	0.414393	1.58568	0.76252	0.276072	1.59026	1.68094	0.330917	0.104096	0.300572	0.256169
	1.2465	0.591069	0.6464	2.51912	1.12772	0.640655	2.31378	1.06802	0.330506	0.606124	0.166425	0.229632
	1.01701	0.841028	0.793649	1.66417	2.78055	0.25988	1.88949	1.3331	0.208016	0.529502	0.392777	0.267358
	0.964211	0.920814	0.625413	0.702147	3.20625	0.290745	2.3518	1.18764	0.839154	0.20128	0.210125	0.30602
	1.09536	0.817011	0.646495	1.23031	2.80324	0.764493	1.36778	1.04073	0.239415	0.168534	0.202393	0.187103
	1.2003	0.655506	0.891798	2.20112	2.6559	1.04783	1.81984	1.71972	0.413162	0.168299	0.605655	0.283877
	0.489988	1.29531	0.899775	1.39746	2.51281	0.636809		2.11473	0.954966	0.27345	0.127352	0.399513
	0.43823		0.69284	1.26384	2.19086	0.509694			0.567871	0.725275	0.442628	0.374558
	1.32894		0.366672	1.36911	1.82592	0.361686			0.528154		0.220904	0.686671
	0.827932		0.600151	2.20331	2.25357	0.59526			0.980272		0.289676	0.389672
	1.22969		0.657844	2.0874					0.170935		0.144516	0.194602
	0.789233			2.29357					0.421774			0.130281
				1.5335					0.302447			0.119503
				1.71527					0.310648			0.20005
				0.970954								0.491425

## Sheet: Extended Data Fig. 6f
AS-BrARC1 treatment of mature B. rapa stigmas (S46) did not affect SI and UI pollen-induced ROS increase
	♀ B.rapa stigmas, 20 μM BrARC1-ODN
	mock-UP	mock-SI pollen	AS-ARC1-SI pollen	mock-UI pollen	AS-ARC1-UI pollen
ROS Intensity in B.rapa Stigmas	1.02282	2.16655	1.40037	1.70412	2.84659
	0.909726	1.65229	1.28573	1.49058	1.2996
	1.17305	1.23302	1.71161	1.69883	1.45138
	1.0196	2.15392	1.12201	2.49593	1.61112
	0.876445	1.21224	1.15364	0.972814	2.61114
	0.844519	2.7297	2.15785	1.57817	1.29544
	1.15408	1.91981	1.78784	2.23013	2.05561
		1.14548	1.92493	1.64669	1.2034
		1.4389	1.80695	1.87063	1.65643
		1.98758
