# Supplementary material for: Stigma receptors control intraspecies and interspecies barriers in Brassicaceae
Source: Nature. 2023 Jan 25;614(7947):303–8. doi: 10.1038/s41586-022-05640-x (PMC9908550; doi:10.1038/s41586-022-05640-x)
Supplement: Supplementary file 11 — Source Data Extended Data Fig. 7 [file 41586_2022_5640_MOESM11_ESM.xlsx]

## Sheet: Extended Data Fig. 7a
Mutations in FERONIA, srn, reduced the reproductive barrier to B. rapa or B. oleracea pollen in A. thaliana stigmas
	Barrier Strength(tube length ratio)				Barrier Strength(tube length ratio)
	♂A.tha(SC)	♂B.rapa(UC)			♂A.tha(SC)	♂B.ole(UC)
	♀ WT(C24), 1.5HAP	♀srn, 1.5HAP			♀ WT(C24), 1.5HAP	♀srn, 1.5HAP
A.tha:B.rapa	1.90933	1.20912		A.tha:B.ole	7.84453	3.16338
	4.15215	1.73813			16.7261	3.16338
	3.61563	1.52076			10.533	6.5737
	3.58441	2.36629			11.356	6.5737
	3.22308	2.38857			9.32057	3.70942
	2.84938	2.71644			18.1003	5.41689
	4.91898	1.78921			23.8457	3.52311
	5.50792	1.11739			9.42582	3.77252
	4.66005	1.21559			11.6349	3.71778
	3.5973	1.20618			12.7948	4.38691
	2.57703	1.32072			9.83937	4.93615
	2.63255	2.02788			12.0443	3.32198
	3.14952	1.32175			14.7967	5.58318
	2.60567	1.45861			6.99036	5.60331
	2.61982	1.21832			10.7745	3.9623
	1.8585	2.19155			21.8751	3.40364
	1.76085	3.92462			14.2818	3.11777
	3.27851	1.79781			16.0608	2.63165
	2.82245	2.49544			13.9089	6.21568
	2.20478	2.23327			10.0812	7.2902
	2.52059	1.52392			16.5984	4.20352
	2.89369	1.8563			20.033	3.67168
	2.19998	1.34814			8.75385	3.14448
	2.15791	3.16147			9.32222	4.02943
	2.032	2.45818				4.12137
	2.87841	2.26223				5.67757
	2.23697	2.35492				4.49386
	2.97043	1.85677				5.72023
	1.93164	2.08272				4.18028
	3.48959	2.21238				8.0503
	2.96766	1.75658				3.85952
		2.48358				6.95172
		1.90921				12.8355
		1.70989				5.29863
		2.13687				11.1654
		2.55693				13.5817
		3.28719				5.33482
		2.35833				4.47636
		3.21511				7.72758
		2.46631				5.29969
		1.30679				6.63311
		2.35218
		2.20801
		2.47638
		1.91616
		1.96223
		1.69162
		1.54825

## Sheet: Extended Data Fig. 7b
Mutations in RBOHD, rbohd-3, reduced the reproductive barrier to B. rapa or B. oleracea pollen in A. thaliana stigmas
	Barrier Strength(tube length ratio)				Barrier Strength(tube length ratio)
	♂A.tha(SC)	♂B.rapa(UC)			♂A.tha(SC)	♂B.ole(UC)
	♀WT (Col-0), 1.5HAP	♀rbohd-3, 1.5HAP			♀WT (Col-0), 1.5HAP	♀rbohd-3, 1.5HAP
A.tha:B.rapa	10.6218	2.86184		A.tha:B.ole	34.1051	24.3467
	7.0195	2.95287			32.2537	16.2403
	6.18074	3.94316			36.8916	4.32309
	6.69463	3.31878			37.0707	10.7887
	6.08073	2.51524			13.4317	6.326
	5.58527	3.42114			32.7864	9.90125
	4.66122	2.8642			16.8049	31.8896
	8.59264	3.73378			16.0976	8.4048
	7.71572	2.38297			13.6102	6.62889
	6.92074	3.03655			11.0335	6.08629
	6.32637	1.48664			28.7004	5.50015
	10.158	1.6841			15.1818	13.6099
	8.28859	1.64085			35.9467	9.34626
	7.77431	2.612			40.501	6.70322
	7.78142	2.13138			15.7208	7.02142
	6.6349	2.82087			19.6194	7.0378
	10.2951	2.04202			24.153	5.3621
	5.48348	3.65459			27.326	4.98769
	4.21542	2.43868			17.3774	6.32254
	4.45371	3.48929			28.9494	8.43902
	5.1829	3.87545			53.2892	4.54754
	5.85277	4.07583			35.0499	6.18218
	6.22108	4.49023			22.3731	6.66065
	6.6598	2.74458			16.3032	8.37649
	6.43699	3.69129			18.9551	7.6022
	6.22689	3.12887			35.6182	6.31744
	6.53451	3.48089			26.7142	6.35323
	6.64371	2.0455			42.6583	7.64085
	7.04802	2.58886			33.2125	4.04686
	4.55575	1.88332			26.5644	5.37373
	7.33758	2.28701			27.5909	5.95603
	5.83785	2.14852			61.818
	7.3488	2.75955			38.444
	4.63819	2.70486			52.6943
	6.8592	2.29075			21.1392
	6.55389	2.14808
	4.73082	1.54206
	6.65025	2.394
	7.25483	2.73718
	6.11256	2.42981
	7.54818	2.59466
	4.81624	2.28082
	5.51292	3.9431
	6.3547	2.08807
	4.91414	1.8851
	6.14419	2.25146
	3.83084	1.94417
	6.04221	2.12314
	4.27776	2.1434
	8.42927	3.09585
	5.98575	2.24204
	7.91745
	4.47036
	8.30092
	8.12948
	6.63053
	5.777
	7.36763

## Sheet: Extended Data Fig. 7c
Mutations in RBOHD, rbohd-4, reduced the reproductive barrier to B. rapa or B. oleracea pollen in A. thaliana stigmas
	Barrier Strength(tube length ratio)				Barrier Strength(tube length ratio)
	♂A.tha(SC)	♂B.rapa(UC)			♂A.tha(SC)	♂B.ole(UC)
	♀WT(Col-0), 1.5HAP	♀rbohd-4, 1.5HAP			♀WT(Col-0), 1.5HAP	♀rbohd-4, 1.5HAP
A.tha:B.rapa	9.02561	3.77078		A.tha:B.ole	76.9035	10.3314
	4.97373	3.56081			33.9816	5.57551
	5.9315	4.17493			63.9665	6.81788
	4.4577	5.58143			89.5531	7.43062
	9.12702	3.09381			96.3826	9.06458
	16.5992	3.99828			76.0381	7.20691
	6.92233	3.93674			13.653	7.35429
	10.9419	3.42507			18.04	3.39145
	11.4836	3.1554			109.001	3.71714
	10.4483	5.92673			32.442	3.0649
	5.31445	6.68619			23.1444	7.9535
	6.39606	6.15283			54.761	7.06021
	5.62884	4.49307			21.2106	8.50094
	5.59494	4.26761			10.0467	5.52826
	7.88008	5.64308			14.4365	8.81379
	9.65652	3.41078				4.80043
	6.79309	1.97464				8.3531
	5.84271	8.64506				6.64958
	7.09079	7.02488				4.57511
	8.15372	6.92246				5.27936
	6.29762	4.64973				8.51473
	9.18165	4.08769				9.55291
	8.39486	4.65029				19.7958
	9.43792	5.83086				7.12958
	8.50103	5.79892				11.3503
	5.46079	5.66717				8.38672
	8.55422	3.40297				7.39307
	5.80665	6.81706				8.90702
	5.45133	5.73244				6.49529
	6.18117	6.02838				4.9301
	5.09843	4.97393
	9.16292	3.87047
		5.28026

## Sheet: Extended Data Fig. 7f
Synthetic AtPCP-Bγ and recombinant MBP-AtPCP-Bγ show similar function in reducing ROS of UP A. thaliana stigmas, but GST-BrPCP-B3 shows no effect in reducing ROS
	A.tha Stigmas
	mock	MBP-AtPCP-Bγ, 5 min	synthetic AtPCP-Bγ, 5 min	GST-BrPCP-B3, 5 min	MBP-AtPCP-Bγ, 10 min	synthetic AtPCP-Bγ, 10 min	GST-BrPCP-B3, 10 min
ROS Intensity in A.tha Stigmas	1.07841	0.569007	0.662414	0.686153	0.489376	0.572031	0.741307
	1.31753	0.641648	0.505261	0.66099	0.542751	0.325768	0.807544
	0.723719	0.739452	0.308255	0.926037	0.25915	0.389208	1.12536
	0.824929	0.413481	0.54575	0.97682	0.430866	0.396198	0.839544
	0.536346	0.663278	0.756024	1.27366	0.391063	0.53383	0.743468
	1.12464	0.505922	0.6067	1.02448	0.510929	0.303197	0.822997
	1.22125	0.412871	0.41099	1.07386	0.668641	0.408169	1.41648
	0.73475	0.657864	0.402221	1.27806	0.615316	0.39114	0.763979
	1.31685	0.577928	0.541582	0.748195	0.379423	0.370908	1.04766
	1.21147	0.632854	0.374746		0.422377	0.531288
	0.913761		0.740621		0.494002	0.219271
	1.15578
	0.840687

## Sheet: Extended Data Fig. 7g
ROS intensity in B. rapa and A. thaliana stigmas under BrPCP-B3 treatment
	A.tha Stigmas			B.rapa Stigmas
	mock	1 μM BrPCP-B3, 20min		mock	1 μM BrPCP-B3,20min
ROS Intensity in Stigmas	0.980948	0.900292		0.606507	0.498098
	0.835194	0.770925		0.857366	0.520726
	0.689515	1.58114		0.545063	0.380386
	1.16181	0.610253		1.618	0.632755
	0.841598	1.01093		0.879285	0.727778
	1.55926	0.693471		1.03293	0.251029
	0.865596	1.4306		1.36079	0.28125
	0.910162	1.34622		0.690101	0.503721
	1.76973	0.687594		1.24279	0.754734
	0.55058			1.16716	0.893133
	0.835608

## Sheet: Extended Data Fig. 7h
ROS intensity in A. thaliana roots under AtPCP-Bγ and BrPCP-B3 treatment
	A.tha Roots
	mock	0.1 μM AtPCP-Bγ, 1 min	0.1 μM BrPCP-B3, 1min	0.1 μM AtPCP-Bγ, 3 min	0.1 μM BrPCP-B3, 3min	0.1 μM AtPCP-Bγ, 5 min	0.1 μM BrPCP-B3, 5min	0.1 μM AtPCP-Bγ, 10 min	0.1 μM BrPCP-B3, 10min
ROS Intensity in A.tha Roots	0.760267	0.675556	1.06518	0.891304	0.728959	0.664621	0.827906	0.266809	0.547742
	1.07233	0.872481	0.856873	0.79075	0.545034	0.56518	0.217185	0.350878	0.308651
	1.03351	1.09231	0.682583	0.781465	0.854214	0.712228	0.495379	0.309708	0.525308
	1.21572	0.753929	0.864944	0.558638	0.993593	0.692243	0.69503	0.480871	0.708048
	0.956507	0.709267	0.785632	0.759546	0.870372	0.689055	0.604668	0.302502	0.480247
	0.786588	1.02008	0.743322	0.908017	1.07037	0.45738	0.727216	0.249467	0.544908
	1.1168	0.647261	0.852594	0.755961	0.849122	0.5794	0.467661	0.57205	0.554852
	1.05828	0.997799	1.0473	0.690172	0.806909	0.366634	0.514114	0.312687	0.393104
			1.13038				0.264311	0.297266
								0.463049
								0.313551
								0.385802
								0.46473

## Sheet: Extended Data Fig. 7i
ROS intensity in B. rapa and A. thaliana roots under BrPCP-B3 treatment
	A.tha Roots			B.rapa Roots
	BrPCP-B3, 0 μM	BrPCP-B3, 0.1 μM		BrPCP-B3, 0 μM	BrPCP-B3, 0.1 μM
ROS Intensity in Roots	1.10048	0.924433		1.22233	0.482393
	1.09119	0.988418		0.767907	0.724459
	1.17446	0.870233		0.871353	0.761783
	0.886634	0.855521		1.36566	0.627467
	0.948014	0.97448		0.778086	0.627467
	1.36388	0.985532		0.939463	0.585509
	0.676871	0.897122		1.14065	0.318451
	0.858689	0.95273		1.08454	0.609343
	0.803432	0.711081		0.794968	0.46849
	1.27772	0.776614		1.03505	0.377871
	0.818637	0.751977			0.382422
		0.767534

## Sheet: Extended Data Fig. 7j
Quantified data of pull-down assay showing the inefficiency of GST-BrPCP-B3 to compete with AtPCP-Bγ in interaction with AtFER (ED)-FLAG
	prey:AtFER(ED)-FLAG bait:MBP-AtPCP-Bγ
	mock	GST-BrPCP-B3, 0.01 μM	GST-BrPCP-B3, 0.1 μM	GST-BrPCP-B3, 1 μM	GST-BrPCP-B3, 10 μM
Interaction Strength (pull-down:input)	1	0.900548	1.05956	0.877357	0.744924
	1	1.19614	1.05954	1.26396	0.956694
	1	0.851558	0.782411	0.820827	1.02405
