# Supplementary material for: Stigma receptors control intraspecies and interspecies barriers in Brassicaceae
Source: Nature. 2023 Jan 25;614(7947):303–8. doi: 10.1038/s41586-022-05640-x (PMC9908550; doi:10.1038/s41586-022-05640-x)
Supplement: Supplementary file 12 — Source Data Extended Data Fig. 8 [file 41586_2022_5640_MOESM12_ESM.xlsx]

## Sheet: Extended Data Fig. 8a
Stigmatic NO with SC pollen
	A.tha Stigmas
	confocal				wide-field fluorescence
	UP	SC 5MAP			UP	SC 5MAP
NO Intensity in A.tha Stigmas	0.858778	1.90672		NO Intensity in A.tha Stigmas	1.14413	2.34515
	0.625763	2.37704			1.0632	1.69606
	0.778543	2.0598			0.729186	1.52942
	0.941676	2.06349			1.17419	1.92116
	1.0367	2.6636			0.943157	2.03142
	1.08876	2.14654			0.748326	1.9428
	0.984936	1.91656			0.93754	3.29777
	1.46842	1.9857			0.981229	2.37188
	1.34751	1.77871			1.01119	2.53364
	0.868909	1.9607			1.10813	2.8017
		1.94081			1.15973	2.3129
		2.42577				2.48631
						2.70215
						2.74022

## Sheet: Extended Data Fig. 8b
Quantified data of SC-induced NO and pollen hydration in A. thaliana stigmas
	♀A.tha x ♂A.tha(SC)							♀A.tha x ♂A.tha(SC)
	UP	2 MAP	5 MAP	7 MAP	10 MAP			UP	2 MAP	5 MAP	7 MAP	10 MAP
NO Intensity in A.tha Stigmas	1.21837	1.68889	2.55804	1.09784	1.63543		Relative Pollen Width	0.956225	1.1294	1.27499	1.27698	1.31645
	0.6759	0.987426	2.6988	1.57238	0.842283			1.0378	1.12335	1.20769	1.24536	1.34049
	0.91713	0.983886	1.45901	0.843701	1.15777			0.964582	1.17047	1.32943	1.36196	1.3644
	1.57314	1.34351	1.53605	1.45716	1.2617			0.943048	1.01961	1.11468	1.08948	1.17362
	0.841103	0.907859	1.80956	2.07331	0.67531			1.01543	1.08536	1.13274	1.19843	1.24941
	1.06809	1.05678	2.18565	1.62541	0.572732			1.09218	1.17799	1.30861	1.28245	1.28212
	0.887967	1.20368	2.3367	0.904571	0.471503			0.990551	1.04461	1.28444	1.28399	1.28097
	0.820874	0.900779	2.44576	1.4371	1.08604			0.997622	1.1105	1.35907	1.343	1.32204
	0.759092	2.32654	1.63163	1.43288	0.878021			0.95809	1.0979	1.22877	1.24761	1.24664
	1.07525	1.65875	2.16618	1.23717	0.502352			0.939384	1.04281	1.31118	1.29447	1.31118
	1.16308	1.95029	1.40583					0.97988	1.10021	1.25043	1.27075	1.24908
								1.052	1.17413	1.31716	1.36742	1.37758
								1.00289	1.15864	1.29074	1.28534	1.32365
								1.04377	1.09186	1.2003	1.20769	1.21469
								1.02655	1.12631	1.1974	1.17047	1.1535

## Sheet: Extended Data Fig. 8c
FER-dependent elevation of NO in A. thaliana stigmas induced by pollen
	♂A.tha
	♀WT, UP	♀WT, 2 MAP	♀WT, 5 MAP	♀WT, 7 MAP	♀fer-4, UP	♀fer-4, 2 MAP	♀fer-4, 5 MAP	♀fer-4, 7 MAP
NO Intensity in A.tha Stigmas	1.3372	1.29542	1.34566	1.50086	1.23971	1.08153	1.5164	1.25824
	0.912403	1.68304	1.2565	1.25675	1.17368	1.10031	1.24294	0.721641
	0.690551	1.80827	1.82344	1.46741	1.27826	1.28547	0.893999	1.32825
	0.900714	1.25675	1.59798	1.25675	0.979805	1.1554	0.958788	1.03378
	0.923595	1.64101	1.5215	1.51093	1.11075	1.25799	1.11933	1.05454
	0.920238	1.61116	2.05176	1.30636	1.11573	1.24717	0.976447	1.38595
	1.05852	1.53779	1.75218	1.26097	0.952944	1.33285	1.07879	1.01462
	1.06996	1.32415	1.79459	1.38794	1.21459	0.963265	1.20278	0.809934
	0.840401	1.48855	1.79459	1.66426	1.04248	1.17902	0.807198	0.848982
	1.34641	1.4	1.62285	1.44166	1.09819
			1.56515	1.26346
			1.75256	1.28995

## Sheet: Extended Data Fig. 8d
FER-dependent elevation of NO in A. thaliana stigmas induced by AtPCP-Bγ
	WT Stigmas				fer-4 Stigmas
	mock	1 μM AtPCP-Bγ, 3min	1 μM AtPCP-Bγ, 5min	1 μM AtPCP-Bγ,10min	mock	1 μM AtPCP-Bγ, 3min	1 μM AtPCP-Bγ, 5min	1 μM AtPCP-Bγ, 10min
NO Intensity in A.tha Stigmas	1.04991	1.11993	1.80136	1.74549	1.3063	1.06729	1.61312	1.08552
	1.046	1.44412	1.65009	1.37019	1.09506	1.34685	1.20187	1.39421
	0.790971	1.07121	1.64974	1.35911	1.18569	1.19506	1.42487	1.43118
	1.01227	1.07973	1.55605	1.24327	1.11993	1.27871	1.11414	1.20818
	0.708177	1.62504	1.80341	0.985349	1.11397	1.45537	1.26099	1.1644
	0.975298	1.74736	1.38313	1.46269	0.962692	1.09983	1.2109	1.47734
	0.861329	1.7201	1.53884	1.47956	1.07019	1.07785	0.880579	1.26286
	1.12998	1.43578	1.70102	1.58228	0.992675	1.14446	1.05162	1.10647
	0.95707	1.44174	1.66405	1.38194	1.07036	1.11738	1.55605	1.10647
	1.0075			1.93663		0.829642	1.55605	1.36576
	1.45383							1.12419

## Sheet: Extended Data Fig. 8e
NO intensity in A. thaliana roots under AtPCP-Bγ and BrPCP-B3 in treatment
	A. tha roots
	mock	AtPCP-Bγ, 1 min	BrPCP-B3, 1 min	AtPCP-Bγ, 3 min	BrPCP-B3, 3 min	AtPCP-Bγ, 5 min	BrPCP-B3, 5 min	AtPCP-Bγ, 10 min	BrPCP-B3, 10 min
NO Intensity in Roots	0.957086	1.47773	1.19134	2.04738	1.45124	0.929918	1.78527	0.748689	1.11446
	1.10317	1.35343	1.38901	1.85554	1.14114	1.34448	1.75271	0.92983	0.770377
	1.08077	1.59343	0.982159	1.7244	1.32642	1.87571	1.86814	0.873602	0.576644
	1.09548	1.33694	1.20217	1.75694	1.2933	1.52168	1.44498	1.09001	0.83236
	0.919213	1.31694	1.4047	2.07738	1.46434	1.71624	1.46624	0.995269	1.04755
	0.909436	1.54606	1.20793	1.53966	1.32785	1.54141	1.31133	0.88176	0.813661
	1.02306	1.5658	1.00766	1.69299	1.47554	1.34396	1.2969	1.20615	0.709153
	0.969046	1.14334	1.00935	1.51027	1.44242	1.0072	1.44526	1.33167	0.624104
	0.819546	1.56843	0.743756	1.68273	1.3978	1.67641	1.75888	0.733689	0.938482
	1.1232	1.6301	1.1171		1.35841	1.06816	1.81033		1.3941
		1.54966	0.901262			1.29474	1.53999		1.27896
						1.81405

## Sheet: Extended Data Fig. 8f
NO intensity in B. rapa and A. thaliana roots under BrPCP-B3 treatment
	A.tha roots			B.rapa roots
	BrPCP-B3 0 μM, 5min	BrPCP-B3 0.1 μM, 5min		BrPCP-B3 0 μM, 5min	BrPCP-B3 0.1 μM, 5min
NO Intensity in Roots	0.772186	1.00085		1.02731	1.82294
	0.891808	1.01083		0.65418	1.55243
	1.07032	0.893451		0.950395	1.8905
	1.3497	0.881424		0.811189	1.46191
	1.09641	0.708292		0.773388	1.3983
	0.517605	1.0567		1.12882	2.27153
	0.728038	0.666708		1.34231	1.72666
	1.10675	0.936305		1.33075	1.41059
	0.918875	0.964119		1.07887	1.73744
	1.15112	0.657146		1.3567	1.14886
	0.930876	0.588745		0.705785	1.60258
	1.5762	0.803735		0.758999	1.60784
	1.08987	0.812923		0.888889
	0.800473	0.747659		1.23359
		1.00655		1.23359
				0.885084
				0.876988
				0.963272

## Sheet: Extended Data Fig. 8g
NO intensity in WT and fer-4 roots under AtPCP-Bγ treatment
	WT roots			fer-4 roots
	AtPCP-Bγ 0 μM, 3min	AtPCP-Bγ 0.1 μM, 3min		AtPCP-Bγ 0 μM, 3min	AtPCP-Bγ 0.1 μM, 3min
NO Intensity in Roots	0.608257	1.48818		0.560623	0.207868
	0.790462	1.30658		0.362274	0.303373
	0.90645	1.60931		0.449081	0.394066
	0.828665	1.82956		0.472283	0.404512
	1.00709	1.76637		0.420635	0.448369
	1.07163	1.59182		0.421778	0.423527
	1.09191	1.07773		0.422858	0.46829
	0.98225	1.20015		0.291287	0.44429
	1.37681	1.85315		0.504226	0.548558
	1.31556	1.52224
	0.940703	1.66119
	1.09666	1.4423
	0.983545

## Sheet: Extended Data Fig. 8i
(Left to right) cPTIO scavenged SC-induced NO, suppressed SC-induced ROS reduction, and inhibited SC pollen hydration and tube growth in A. thaliana stigmas
	♀A.tha x ♂A.tha(SC)						♀A.tha x ♂A.tha(SC)						♀A.tha x ♂A.tha(SC)			♀A.tha x ♂A.tha(SC)				♀A.tha x ♂A.tha(SC)
	UP		5 MAP				UP		5 MAP				cPTIO 0 mM	cPTIO 3 mM		cPTIO 0 mM	cPTIO 3 mM			cPTIO 0 mM	cPTIO 3 mM
	cPTIO 0 mM	cPTIO 3 mM	cPTIO 0 mM	cPTIO 3 mM			cPTIO 0 mM	cPTIO 3 mM	cPTIO 0 mM	cPTIO 3 mM		Relative Pollen Width(5 MAP)	1.04857	0.946529	Tube Length(μm)，1.5HAP	492.328	241.514		n. of Pollen Tubes	56	32
NO Intensity in A.tha Stigmas	0.827163	0.469389	1.84868	0.370724		ROS Intensity in A.tha Stigmas	1.12314	1.43828	0.356513	0.597518			1.01353	1.02939		491.922	204.804			63	26
	0.951063	0.677505	0.694532	0.902202			1.56394	1.40607	0.398218	0.609036			1.03806	0.938352		487.387	169.292			89	17
	1.0421	0.802694	2.55113	0.82821			0.685732	0.949392	0.500625	1.52437			0.922791	0.959413		465.612	209.679			95	24
	1.05532	0.594163	1.99521	1.00046			0.576611	1.20164	0.788358	0.850151			1.01814	0.842658		507.501	219.399			72	11
	0.821612	0.522587	1.35279	0.907907			1.11545	1.16976	0.544132	0.629561			0.963229	1.00327		467.122	332.093			67	13
	0.825292	0.573894	1.26186	1.51031			0.664498	1.17686	0.373053	1.14891			1.02126	0.769612		520.637	254.361			53	2
	0.878344	0.424776	1.76915	0.842515			1.22626	1.56804	0.529447	1.00245			0.924872	0.995887		579.667	395.655			48	18
	1.18523	0.418186	1.32563	1.09157			1.33626	1.29542	0.779733	0.732405			1.03013	0.729818		578.811	198.576			74	8
	0.971561	0.636779	2.26649	0.89505			0.643918	1.28795	0.482011	0.953322			1.0276	0.987363		550.934	369.703			57	17
	1.0758	0.825645		1.47361			1.06419	1.74959	0.531085	0.709533			1.04138			551.991	311.468			58	5
	1.36663	0.736461						1.67481	0.343194	0.887598			0.950444			588.463	373.598			76
																589.102	306.494			86
																561.095	149.684			87
																498.672	229.475
																500.545	235.163
																440.312	254.544
																570.083	252.715
																578.388	226.493
																524.274	171.132
																546.496	302.618
																472.902	229.188
																457.635	281.373
																407.63	279.518
																430.125	302.566
																481.743	230.444
																574.845	220.85
																553.714	239.64
																588.622	238.266
																532.161	209.342
																620.909	282.603
																470.005
																510.384
																471.174
																461.607
																458.79
																502.751

## Sheet: Extended Data Fig. 8k
NO and ROS levels in WT and noa1 stigmas
	♀WT(Col-0)	♀noa1			♀WT(Col-0)	♀noa1
NO Intensity in A.tha Stigmas	0.698427	0.151073		ROS Intensity in A.tha Stigmas	1.04261	1.48622
	0.980764	0.356814			1.17193	1.22247
	0.971427	0.218651			0.916451	1.22247
	1.04837	0.21838			1.19226	1.45117
	1.14196	0.223677			0.708902	1.12351
	0.882291	0.436736			1.12902	1.03194
	1.13368	0.415425			0.891499	1.31793
	0.947012	0.197808			0.886302	1.54755
	1.19606	0.301554			1.06103	1.08948
		0.136488				1.00216

## Sheet: Extended Data Fig. 8l
Relative to WT, noa1 stigmas showed slower hydration of SC (WT A. thaliana) pollen and pollen tube growth
	♀WT(Col-0) x ♂A.tha(SC)				♀noa1 x ♂A.tha(SC)					♀WT (Col-0)	♀noa1
	1MAP	5 MAP	10 MAP		1MAP	5 MAP	10 MAP		♂A.tha(SC), 30MAP, Tube Length(μm)	99.3321	58.2071
Relative Pollen Width	1.01589	1.25051	1.44527		0.967559	1.03923	1.15042			72.1006	82.1283
	0.95435	1.30732	1.33165		1.02134	1.06252	1.33882			39.2247	47.456
	1.01556	1.25264	1.31192		0.950335	0.966041	1.16844			60.1935	63.8937
	0.977191	1.17073	1.34194		0.980625	1.15273	1.37248			101.296	84.6708
	1.02921	1.19583	1.2993		1.02682	1.18368	1.36284			87.9503	52.4054
	1.03808	1.1583	1.29949		1.04226	1.17847	1.30484			48.3298	74.5417
	0.986768	1.21337	1.36394		1.02721	1.18975	1.33236			76.9494	83.8762
	0.98295	1.1913	1.31619		0.983859	1.20156	1.26412			71.9845	69.3045
										78.7247	38.0173
										81.6074	46.5827
										79.4842	52.2759
										48.7152	30.4095
										47.7565	38.4033
										92.8658	53.2729
										94.2884	52.8658
										78.7994	41.7345
											59.8208
											54.8815
											56.7104
											64.3848
											75.3446

[truncated: 4 more sheets: Extended Data Fig. 8m, Extended Data Fig. 8n, Extended Data Fig. 8o, Extended Data Fig. 8p]
