# Supplementary material for: Stigma receptors control intraspecies and interspecies barriers in Brassicaceae
Source: Nature. 2023 Jan 25;614(7947):303–8. doi: 10.1038/s41586-022-05640-x (PMC9908550; doi:10.1038/s41586-022-05640-x)
Supplement: Supplementary file 13 — Source Data Extended Data Fig. 9 [file 41586_2022_5640_MOESM13_ESM.xlsx]

## Sheet: Extended Data Fig. 9b
Intraspecific CP pollen, but not SI and B. oleracea (UI) pollen, induced NO in B. rapa stigmas
	UP							♂ B.rapa (CP)							♂ B.rapa (SI)							♂ B.ole (UI)
	UP	1MAP	3MAP	5MAP	15MAP	30MAP		UP	1MAP	3MAP	5MAP	15MAP	30MAP		UP	1MAP	3MAP	5MAP	15MAP	30MAP		UP	1MAP	3MAP	5MAP	15MAP	30MAP
NO Intensity in B. rapa Stigmas	1.11354	1.25412	1.00045	1.07538	1.12108	1.33796		1.1025	2.95146	3.22238	3.21052	2.85098	0.848811		0.834023	0.836377	0.877572	0.781879	0.662894	0.899942		1.00051	0.556488	0.757104	0.400464	0.753403	0.582801
	0.846138	0.966471	0.931745	1.11726	1.24529	1.31196		0.837746	1.5011	1.99513	4.37204	1.63431	0.867734		0.837908	0.819403	0.804634	0.68361	0.787089	0.595596		1.32533	0.588939	0.477867	0.648379	0.364222	0.418878
	0.959322	0.976127	1.10788	0.9596	1.28213	1.23963		0.949807	1.85678	1.6811	3.30667	2.10765	0.614959		0.881457	0.833172	0.777314	0.750972	0.729754	0.595596		1.46145	0.592775	0.514605	0.339489	0.505533	0.319676
	1.38708	1.20119	1.11039	0.935738	0.985141	1.18597		1.37332	1.94843	1.70086	1.72973	2.45854	1.08855		0.752312	1.19645	0.777314	0.844556	0.692721	0.557059		1.01901	0.891103	0.611776	0.651854	0.39076	0.547236
	1.08541	1.01317	1.31484	1.39739	1.29265	1.35245		1.07465	1.92637	1.87709	1.74288	2.06913	0.577174		1.00853	0.665773	0.482555	0.767453	0.926887	0.543901		1.19534	0.696084	0.783416	0.736839	0.52467	0.527874
	1.07938	0.755703	0.79015	0.963964	1.14666	1.25718		1.06867	2.18579	2.27643	2.22044	3.17742	0.646289		0.929268	0.800169	0.565456	0.847844	0.58933	0.633882		0.48897	0.686787	0.676587	0.663769	0.429755	0.442573
	0.777708	0.739918	0.774458	1.32654	1.27041	0.941587		0.769994	2.6515	2.76135	1.67604	2.90164	0.823057		0.983721	0.672842	0.953267	0.872545	0.526982	0.608755		0.673653	0.461032	0.685659	0.466629	0.691752	0.460491
	0.831653	1.07538	1.44641	1.06805	0.884189	0.915497		0.823405	1.43491		1.37562	2.5137	0.759894		1.36451	0.706626	0.910908	0.477084	0.667657	0.650362		0.853824	0.73535	0.618727	0.774977	0.581672	0.57919
	0.919768	0.951522	1.35551	1.90964	0.949133	0.917354			2.06031		3.84032		0.792415		1.51528		0.695854		0.911221	0.649297			0.929105	0.608391		0.548274	0.391257
	0.979191	0.814105	1.05124	1.20064	1.22408	1.10073									0.892987				0.576296	0.509499			0.540195	0.442799			0.568494
		1.41187	1.24066																0.560756	0.515828			0.338451

## Sheet: Extended Data Fig. 9c
NO and ROS intensity in B.rapa stigmas under cPTIO treatment
	cPTIO 0 mM, 6h	cPTIO 5 mM, 6h			cPTIO 0 mM, 6h	cPTIO 5 mM, 6h
NO Intensity in B.rapa Stigmas	1.37431	0.647721		ROS Intensity in B.rapa Stigmas	1.33668	3.55486
	1.8755	0.576323			0.862399	3.56837
	0.884728	0.772803			1.03469	3.09642
	0.727644	0.534122			1.03104	3.35322
	1.08635	0.747421			0.89061	3.49753
	0.709814	0.477518			0.933297	2.98306
	1.15261	0.457936			1.05452	2.32222
	0.602289	0.801962			0.797372	1.58717
	1.22171	0.647331			1.02978	2.47173
	0.754195	0.58006			0.893688	1.52209
	0.610932				0.969259	2.82047
					1.1253	2.48918
					0.775145	2.59711
					1.26624	1.30676
						1.62362

## Sheet: Extended Data Fig. 9d
RBOH enzymatic activity in B.rapa stigmas under cPTIO treatment
	cPTIO 0 mM, 6h	cPTIO 5 mM, 6h
B.rapa stigmas RBOH Enzymatic Activity (μmol/min/g)	91.2718	104.738
	94.8628	108.329
	93.3666	103.541

## Sheet: Extended Data Fig. 9e
Number of pollen tubes in B. rapa stigmas under cPTIO treatment
	cPTIO 0 mM, 6h	cPTIO 5 mM, 6h
n. of Pollen Tubes	97	0
	68	0
	108	0
	51	0
	123	0
	116	0
	108	0
	77	0
	88	0
	39	0
	41
	89
	110
	65

## Sheet: Extended Data Fig. 9f
GSNO treatment increased NO , reduced ROS in B.rapa stigmas
	GSNO 0 mM, 6h	GSNO 0.1 mM, 6h	GSNO 0.3 mM, 6h	GSNO 0.5 mM, 6h			GSNO 0 mM, 6h	GSNO 0.1 mM, 6h	GSNO 0.3 mM, 6h	GSNO 0.5 mM, 6h
NO Intensity in B.rapa Stigmas	1.13034	1.14066	1.21193	2.88722		ROS Intensity in B.rapa Stigmas	1.48392	0.885969	0.779171	0.635453
	1.24423	2.30435	2.72628	2.70985			0.947708	0.914615	0.574826	0.439604
	1.01455	1.87582	1.16004	3.59689			0.935298	0.955181	0.963855	0.464335
	0.771815	1.76425	2.88995	2.57539			0.848027	0.753994	0.762846	0.555788
	0.488142	1.30637	2.48186	2.068			1.1082	0.599735	0.727128	0.521404
	1.00746	1.33846	2.03233	3.43939			1.07959	0.73251	0.829434	0.545424
	1.13195	1.12247	1.35798	2.58437			1.22411	0.514954	0.405621	0.738115
	1.22773	1.76011	2.31832	2.3898			0.749858	0.868888	0.692789	0.604094
	1.16313	1.75695	1.7547	2.25029			0.677398	0.506503	0.562727	0.483195
	1.06778	1.47004	1.31283	3.35177			0.945885	0.740917	0.547603	0.448723
	0.754121	1.79269	1.88011	1.88046				0.813599	0.841977	0.541243
	0.998754	1.6017		2.79172				0.990232	0.531279	0.774189
		1.49392		2.69595
				2.06035

## Sheet: Extended Data Fig. 9g
GSNO treatment reduced RBOH enzymatic activity of UP B. rapa stigmas
	GSNO 0 mM, 6h	GSNO 0.5 mM, 6h
B.rapa stigmas RBOH Enzymatic Activity (μmol/min/g)	112.924	102.899
	114.693	100.246
	119.115	104.963

## Sheet: Extended Data Fig. 9h
GSNO treatment promoted the growth of SI or B. oleracea pollen in mature or B. vulgaris pollen in bud-stage B. rapa stigmas
	♀ B.rapa mature stigmas(SI), 6 HAP						♀ B.rapa bud stigmas(SC), 6 HAP
	♂B.rapa(SI)		♂B.ole(UI)		♂B.vul(UI)
	GSNO 0 mM	GSNO 0.5 mM	GSNO 0 mM	GSNO 0.5 mM	GSNO 0 mM	GSNO 0.5 mM	GSNO 0 mM	GSNO 0.5 mM
n. of Pollen Tubes	0	73	0	102	0	0	0	34
	0	59	0	117	0	0	0	18
	0	58	0	121	0	0	0	51
	0	69	0	104	0	0	0	37
	0	98	0	97	2	3	0	23
	0	98	0	85	0	3	0	50
	0	103	0	132	0	0	0	18
	0	36	0	106	1	0	0	69
	0	96	0	99	0	0	0	71
	0	83	0	91	0	0	0	89
	0	78	0	89	0	0	0	45
	0	59	0	82	1	0	0	47
	0	102	0	103	0	0	0	86
	0	97	0	72	0		0	35
			0	69			0	0
			0				0	0

## Sheet: Extended Data Fig. 9m
Pull-down assay shows GSNO treatment induced quantitative inhibition of MBP-BrFER1(KD) with GST-BrROP2 complex
	prey: MBP-BrFER1(kD) bait: GST-BrROP2
	GSNO 0mM, 2h	GSNO 1mM, 2h	GSNO 2mM, 2h	GSNO 5mM, 2h
Interaction Strength (pull-down: input)	1	0.755981	0.455895	0
	1	0.73876	0.349996	0.269932
	1	0.729479	0.363552	0.041789

## Sheet: Extended Data Fig. 9n
The nitrosomimetic mutation, Cys730W, reduced the amount of BrFER1 that was pulled down by GFP-BrROP2
	bait:GST-BrROP2
	MBP-BrFER1(KD)	MBP-BrFER1C730W(KD)
Interaction Strength (pull-down: input)	0.996632	0.722135
	0.908662	0.62867
	1.09471	0.555701
