# Supplementary material for: Stigma receptors control intraspecies and interspecies barriers in Brassicaceae
Source: Nature. 2023 Jan 25;614(7947):303–8. doi: 10.1038/s41586-022-05640-x (PMC9908550; doi:10.1038/s41586-022-05640-x)
Supplement: Supplementary file 14 — Source Data Extended Data Fig. 10 [file 41586_2022_5640_MOESM14_ESM.xlsx]

## Sheet: Extended Data Fig. 10a
Reducing ROS by Na-SA increased the number of enlarged ovules in the pod of ♀B. rapa × ♂B. oleracea or ♀B. rapa × ♂B. vulgaris
	♀B.rapa
	♂B.rapa(SI), 12 DAP			♂B.ole(UI), 12 DAP			♂B.vul(UI), 12 DAP
	Na-SA 0 mM	Na-SA 5 mM		Na-SA 0 mM	Na-SA 5 mM		Na-SA 0 mM	Na-SA 5 mM
n. of Enlaraged Ovules per Silique	2	40.1		0	14		0	0
	0	35.14		0	12		0	0
	0	33.7		0	12		0	1
	0	29.89		0	18		0	2
	1	30.23		0	12		0	1
	0	29.34		0	8		0	2
	0	34.12		0	8		0	2
	0	33.23		0	12		0	0
	0	28.34		0	14		0	0
	0	29		0	14		0	1
	0	35.21		0	13		0	2
	0	37.21		0	12		0
	0	38		0	11		0
	0	29.78		0			0
	0	30.87		0
		31
		37
		35.46
		39

## Sheet: Extended Data Fig. 10b
Increasing NO by GSNO increased the number of enlarged ovules in the pod of ♀B. rapa × ♂B. oleracea or ♀B. rapa × ♂B. vulgaris
	♀ B.rapa
	♂B.rapa(SI), 12 DAP			♂B.ole(UI), 12 DAP			♂B.vul(UI), 12 DAP
	GSNO 0 mM	GSNO 0.5 mM		GSNO 0 mM	GSNO 1 mM		GSNO 0 mM	GSNO 1 mM
n. of Enlaraged Ovules per Silique	0	13		0	11		0	2
	0	12		0	1		0	1
	0	9		0	6		0	2
	0	13		0	6		0	0
	0	6		0	4		0	2
	0	7		0	5		0	3
	0	6		0	6		0	2
	0	10		0	3		0	4
	0	11		0	11		0	1
	0	12		0	10		0	1
							0	1

## Sheet: Extended Data Fig. 10c
Suppressing the expression of BrSRK46, BrBrFER1, or BrRBOHF by AS-ODNs increased the number of enlarged ovules in the pod of ♀B. rapa × ♂B. oleracea or ♀B. rapa × ♂B. vulgaris
	♀B.rapa x ♂B.rapa(SI), 12 DAP					♀B.rapa x ♂B.ole(UI), 12 DAP					♀B.rapa x ♂B.vul(UI), 12 DAP
	mock	AS-BrSRK46-ODN	AS-BrFER1-ODN	AS-BrRBOHF-ODN		mock	AS-BrSRK46-ODN	AS-BrFER1-ODN	AS-BrRBOHF-ODN		mock	AS-BrSRK46-ODN	AS-BrFER1-ODN	AS-BrRBOHF-ODN
n. of Enlaraged Ovules per Silique	0	23	23	27		0	19	11	9		0	3	1	1
	0	24	24	23		0	16	19	10		0	1	1	1
	0	24	26	12		0	21	3	9		0	1	1	0
	0	25	24	26		0	23	11	8		0	1	2	0
	0	24	24	25		0	14	17	7		0	1	1	0
	0	26	25	24		0	15	16	4		0	0	1	0
	0	15	4	26		0	24	17	15		0	1	1	1
	0	24	2	2		0	23	18	12		0	1	0	1
	0	4	14	3		0	26	12	6		0	1	1	1
	0	13	1	11		0	17	5	16		0	1	1	1
	0	26	26	3				18						0
								19						1
								16						1
														0
														0
